# Supplementary material for: Maternal obesity remodels nutrient transport transcriptional programs in early mouse embryonic and extraembryonic cell lineages
Source: Mol Metab. 2026 Apr 30;108:102375. doi: 10.1016/j.molmet.2026.102375 (PMC13188144; doi:10.1016/j.molmet.2026.102375)
Supplement: Multimedia component 3 [file mmc3.xlsx]

## Sheet: Allantois
Gene	p_val	avg_log2FC	Percentage of cells that express gene (HF)	Percentage of cells that express gene (CT)	p_val_adj
Hexb	1.9e-44	1.11277	0.956	0.887	6.12e-40
Camk1d	9.51e-35	0.722052	1	0.996	3.07e-30
Lars2	6.03e-24	0.694433	0.989	0.965	1.95e-19
Cdk8	8.43e-22	0.610377	0.955	0.926	2.72e-17
Cmss1	5.56e-17	0.372223	0.997	0.998	1.79e-12
Apoa1	1.1e-16	-1.21739	0.271	0.493	3.54e-12
Gm15564	3.48e-16	0.84837	0.686	0.487	1.12e-11
Ttr	9.9e-15	-1.08836	0.356	0.545	3.2e-10
Dnm3os	2.58e-13	-1.64736	0.107	0.266	8.33e-09
Adm	4.63e-13	0.909574	0.602	0.416	1.49e-08
Sox5	2.22e-12	-0.748216	0.48	0.658	7.16e-08
Ak4	4.82e-12	1.68885	0.252	0.1	1.55e-07
Afp	2.69e-11	-1.04378	0.305	0.472	8.69e-07
Acta2	7.04e-11	-1.31926	0.149	0.299	2.27e-06
Col3a1	7.61e-11	-1.15599	0.208	0.37	2.46e-06
mt-Atp6	1.65e-10	0.62365	1	1	5.34e-06
mt-Co2	2.22e-10	0.600211	1	0.996	7.18e-06
Gm26917	3.23e-10	0.200822	0.997	0.998	1.04e-05
Pkm	1.5e-09	0.50523	0.822	0.729	4.84e-05
Prl8a2	2.4e-09	1.11619	0.25	0.113	7.74e-05
Ror1	4.95e-09	-0.579157	0.754	0.801	0.000159726
Rbp4	5.11e-09	-0.944562	0.333	0.474	0.000164948
Prickle1	1.72e-08	-0.419019	0.79	0.881	0.000554014
mt-Co3	2.41e-08	0.554388	1	0.998	0.000778516
Apoa4	2.65e-08	-1.09246	0.131	0.253	0.000854716
Malat1	3.31e-08	-0.3966	0.994	1	0.00106823
Prl7a1	9.82e-08	0.536729	0.658	0.535	0.00316987
Lgals1	1.15e-07	-0.60645	0.293	0.435	0.00370413
Vcam1	1.17e-07	-0.843196	0.262	0.392	0.00378972
Phf20l1	1.46e-07	-0.393313	0.768	0.853	0.00470817
Apoe	1.57e-07	-0.687682	0.436	0.558	0.00507514
Aff2	1.67e-07	-0.627462	0.603	0.68	0.00538129
Nrp1	1.81e-07	-0.357581	0.834	0.859	0.00585453
C430049B03Rik	1.87e-07	-0.372133	0.881	0.941	0.00604337
Gata6	1.95e-07	-0.508324	0.537	0.665	0.00628125
Ghr	1.95e-07	-0.680966	0.591	0.678	0.00629794
Ddrgk1	2.18e-07	-0.773813	0.189	0.318	0.00702802
Col5a2	2.56e-07	-0.854808	0.388	0.509	0.008249
Phactr2	2.84e-07	-0.590373	0.469	0.599	0.00916444
Bnip3	2.87e-07	1.23749	0.202	0.097	0.00926748
Kpna4	2.99e-07	-0.32783	0.783	0.849	0.00964972
Apoc2	3.18e-07	-0.843182	0.312	0.441	0.0102672
Rock2	5.3e-07	-0.355408	0.903	0.933	0.0171116
Frmd4b	7.06e-07	-0.490327	0.621	0.712	0.0227967
Angpt1	7.75e-07	-0.829304	0.275	0.396	0.025033
Klf6	1.12e-06	-0.590476	0.383	0.517	0.0360062
Gm19951	1.14e-06	0.860498	0.265	0.152	0.0368487
D130009I18Rik	1.19e-06	1.40693	0.167	0.076	0.0384098
Tmem167	1.19e-06	-0.451141	0.606	0.714	0.038421
Gm20045	1.25e-06	-1.012	0.128	0.232	0.0402558
Postn	1.31e-06	-0.686914	0.169	0.29	0.042376
Eva1b	1.35e-06	-0.884896	0.127	0.23	0.0435303
Sec24d	1.37e-06	-0.643692	0.256	0.387	0.044081
Pakap	1.41e-06	-0.689768	0.335	0.448	0.0454314
4930402H24Rik	1.42e-06	-0.658247	0.321	0.448	0.045705
Runx1t1	1.43e-06	-0.469662	0.658	0.747	0.0461449
Fhl2	1.54e-06	-0.92467	0.192	0.303	0.0497769

## Sheet: Amniochorionic mesoderm A
Gene	p_val	avg_log2FC	Percentage of cells that express gene (HF)	Percentage of cells that express gene (CT)	p_val_adj
Hexb	3.19e-44	0.96027	0.946	0.885	1.03e-39
Camk1d	7.17e-29	0.655076	0.997	0.997	2.32e-24
Cdk8	6.56e-24	0.542926	0.958	0.899	2.12e-19
Lars2	2.15e-23	0.686602	0.982	0.953	6.95e-19
Apoa1	1.17e-17	-1.13146	0.319	0.538	3.78e-13
Hexb	4.07e-17	0.973394	0.995	0.88	1.31e-12
Camk1d	1.29e-16	0.785721	1	1	4.15e-12
Afp	1.85e-15	-1.20746	0.309	0.498	5.96e-11
Gm26917	1.58e-14	0.184377	1	1	5.11e-10
Cdk8	1.68e-14	0.861732	0.976	0.9	5.42e-10
Ttr	4.27e-14	-1.23711	0.355	0.52	1.38e-09
Adm	5.63e-13	0.967056	0.589	0.425	1.82e-08
Jarid2	6.33e-13	0.542063	0.858	0.782	2.04e-08
Lars2	3.9e-11	0.74782	1	0.967	1.26e-06
Cmss1	7.76e-11	0.299517	0.993	0.995	2.5e-06
Rbp4	1.3e-10	-1.26573	0.325	0.462	4.2e-06
Apoc2	6.21e-10	-0.971647	0.315	0.47	2e-05
Taf1d	1.85e-09	-0.37115	0.822	0.909	5.98e-05
Apoa2	3.39e-09	-1.45581	0.099	0.211	0.000109332
Cmss1	3.76e-09	0.507158	1	0.993	0.00012146
mt-Atp6	4.56e-09	0.581601	0.996	0.993	0.000147179
Gm15564	5.84e-09	0.618232	0.632	0.507	0.000188567
Colec10	1.06e-08	-0.548566	0.68	0.754	0.000343762
Prl8a2	1.31e-08	0.936523	0.243	0.126	0.000423315
Adm	4.57e-08	1.21866	0.659	0.4	0.00147652
Srek1	5.26e-08	-0.309128	0.871	0.917	0.00169815
Amn1	5.29e-08	-0.665857	0.36	0.493	0.00170919
Spink1	5.31e-08	-0.687566	0.279	0.417	0.0017152
Gm15564	6.52e-08	1.06554	0.725	0.447	0.00210607
C430049B03Rik	9.29e-08	-0.526523	0.739	0.827	0.00299953
Prpf4b	1.11e-07	-0.332628	0.785	0.855	0.0035863
Igsf10	1.44e-07	-1.0458	0.04	0.116	0.00465866
D130009I18Rik	1.61e-07	1.65294	0.166	0.075	0.00518377
Phactr2	2.2e-07	-0.417022	0.628	0.733	0.00710906
Apom	2.33e-07	-1.09554	0.188	0.297	0.00751232
mt-Co3	3e-07	0.539315	1	0.998	0.00968819
mt-Co2	3.71e-07	0.546919	0.997	0.995	0.0119729
6720427I07Rik	4.72e-07	-0.407036	0.474	0.626	0.0152293
Zfp280d	5.3e-07	-0.257243	0.886	0.917	0.0171161
Malat1	6.49e-07	-0.346958	0.987	0.988	0.0209626
Col4a5	6.81e-07	-0.731774	0.763	0.867	0.0219716
Ddx5	7.58e-07	-0.261547	0.877	0.92	0.0244705
Apoa1	1.24e-06	-1.42703	0.256	0.48	0.0401726
Ppig	1.37e-06	-0.3358	0.698	0.801	0.0442137
Dleu2	1.4e-06	-0.274494	0.775	0.85	0.0452966

## Sheet: Amniochorionic mesoderm B
Gene	p_val	avg_log2FC	Percentage of cells that express gene (HF)	Percentage of cells that express gene (CT)	p_val_adj
Hexb	4.07e-17	0.973394	0.995	0.88	1.31e-12
Camk1d	1.29e-16	0.785721	1	1	4.15e-12
Cdk8	1.68e-14	0.861732	0.976	0.9	5.42e-10
Lars2	3.9e-11	0.74782	1	0.967	1.26e-06
Cmss1	3.76e-09	0.507158	1	0.993	0.00012146
Adm	4.57e-08	1.21866	0.659	0.4	0.00147652
Gm15564	6.52e-08	1.06554	0.725	0.447	0.00210607
Col4a5	6.81e-07	-0.731774	0.763	0.867	0.0219716
Apoa1	1.24e-06	-1.42703	0.256	0.48	0.0401726

## Sheet: Anterior floor plate
Gene	p_val	avg_log2FC	Percentage of cells that express gene (HF)	Percentage of cells that express gene (CT)	p_val_adj
Hexb	4.89e-07	1.17218	0.952	0.742	0.0158026

## Sheet: Blood progenitors
Gene	p_val	avg_log2FC	Percentage of cells that express gene (HF)	Percentage of cells that express gene (CT)	p_val_adj
Hexb	1.57e-10	1.0242	1	0.921	5.07e-06
Camk1d	2.4e-09	0.778564	1	1	7.75e-05
Cdk8	1.89e-07	0.499761	0.987	0.953	0.00610748
Gm26917	7.67e-07	0.533133	1	1	0.0247495

## Sheet: Ectoplacental Cone
Gene	p_val	avg_log2FC	Percentage of cells that express gene (HF)	Percentage of cells that express gene (CT)	p_val_adj
Hexb	4.86e-49	0.603385	0.974	0.897	1.57e-44
Camk1d	2.01e-45	0.656787	0.999	0.998	6.48e-41
Cdk8	3.55e-43	0.670882	0.967	0.927	1.15e-38
Lars2	4.83e-34	0.722201	0.992	0.961	1.56e-29
Hist1h2ap	9.11e-29	-1.58709	0.172	0.44	2.94e-24
Gm26917	3.85e-28	0.40128	1	0.998	1.24e-23
Apoa1	7.51e-23	-1.63815	0.292	0.529	2.43e-18
Cmss1	2.12e-22	0.348753	1	0.993	6.84e-18
Apoc2	4.43e-22	-1.58348	0.314	0.537	1.43e-17
Ttr	5.65e-22	-1.68229	0.386	0.594	1.82e-17
Rbp4	9.61e-20	-1.65165	0.32	0.53	3.1e-15
Chd7	8e-19	0.411444	0.99	0.974	2.58e-14
Tmtc2	3.48e-17	0.709247	0.789	0.649	1.12e-12
Afp	1.56e-16	-1.36689	0.328	0.506	5.03e-12
Apoe	3.4e-16	-1.34866	0.386	0.568	1.1e-11
Ppia	3.46e-16	-0.694079	0.77	0.829	1.12e-11
Cars	3.92e-16	1.08153	0.514	0.32	1.27e-11
Gab2	4.03e-16	-0.585002	0.909	0.918	1.3e-11
Adm	9.38e-16	0.785079	0.752	0.566	3.03e-11
Srrm2	1.51e-15	-0.465501	0.969	0.971	4.89e-11
Gm15564	2e-15	0.688165	0.736	0.569	6.46e-11
Apoa2	3.25e-15	-2.05972	0.086	0.235	1.05e-10
Hsp90ab1	1.7e-14	-0.525854	0.99	0.993	5.49e-10
Bcl2	2.47e-13	0.479953	0.851	0.713	7.98e-09
Il31ra	3.36e-13	0.774437	0.535	0.351	1.08e-08
Slc38a2	4.44e-13	0.465136	0.912	0.852	1.43e-08
Ogt	5.67e-13	0.416479	0.977	0.94	1.83e-08
Adgrg6	6.76e-13	-0.59168	0.75	0.832	2.18e-08
Apom	7.51e-13	-1.50959	0.192	0.349	2.42e-08
Hspa5	7.61e-13	-0.423703	0.99	0.976	2.46e-08
Cox4i1	7.88e-13	-0.856585	0.582	0.688	2.54e-08
Spink1	1.8e-12	-1.14493	0.255	0.423	5.81e-08
Pfkp	2.63e-12	0.61726	0.749	0.618	8.48e-08
Prl7a1	4.04e-12	0.557208	0.777	0.667	1.3e-07
Igf2bp2	5.25e-12	0.311161	0.964	0.923	1.69e-07
Tpbpa	7.44e-12	-1.26342	0.47	0.599	2.4e-07
Apoa4	1.36e-11	-1.56414	0.144	0.285	4.38e-07
Uba52	1.84e-11	-0.800955	0.277	0.442	5.93e-07
Calr	2.25e-11	-0.478887	0.924	0.927	7.25e-07
D130009I18Rik	2.96e-11	1.78763	0.218	0.091	9.56e-07
Grb10	3.36e-11	0.652376	0.716	0.592	1.09e-06
Mtss1	3.86e-11	-0.458096	0.665	0.786	1.25e-06
Ncmap	4.32e-11	-0.945101	0.281	0.437	1.4e-06
Asap3	7.74e-11	0.439931	0.875	0.772	2.5e-06
Ndufb11	8.27e-11	-1.15133	0.203	0.344	2.67e-06
Pparg	8.8e-11	-0.762504	0.758	0.798	2.84e-06
Ak4	8.85e-11	1.44813	0.255	0.122	2.86e-06
Ssr4	9.46e-11	-0.778655	0.416	0.551	3.05e-06
Arl6ip1	1.11e-10	-0.595991	0.723	0.799	3.57e-06
Cst3	1.12e-10	-1.03678	0.335	0.475	3.61e-06
Adap1	1.25e-10	0.545802	0.701	0.589	4.03e-06
Srsf6	1.42e-10	0.485486	0.776	0.677	4.6e-06
Prl8a2	1.43e-10	0.891164	0.337	0.181	4.61e-06
Cnpy2	1.74e-10	-1.06825	0.196	0.338	5.63e-06
Banp	5.41e-10	0.554195	0.689	0.573	1.75e-05
Slc1a4	5.56e-10	1.7332	0.207	0.091	1.79e-05
Jarid2	6.39e-10	0.310513	0.952	0.933	2.06e-05
Luc7l2	8.1e-10	-0.250252	0.969	0.971	2.62e-05
S100g	8.95e-10	-1.36095	0.055	0.153	2.89e-05
Cox6a1	1.02e-09	-0.716788	0.44	0.571	3.29e-05
Pkm	1.38e-09	0.341744	0.892	0.848	4.45e-05
Tmem167	1.43e-09	-0.526416	0.674	0.754	4.6e-05
Cd63	2.58e-09	-0.645901	0.533	0.648	8.33e-05
Psmd1	2.73e-09	-0.374915	0.789	0.861	8.82e-05
Kpnb1	2.8e-09	0.261684	0.883	0.835	9.04e-05
Cul7	2.86e-09	0.477971	0.699	0.579	9.24e-05
Gapdh	3.19e-09	-0.792799	0.552	0.639	0.00010303
Osbpl8	4.18e-09	0.458111	0.914	0.865	0.000135059
Ttn	4.38e-09	1.10442	0.219	0.101	0.000141341
Slc7a1	5.09e-09	0.582034	0.766	0.682	0.000164335
Ubb	5.56e-09	-0.798144	0.386	0.511	0.000179369
Satb1	5.65e-09	0.458757	0.888	0.804	0.000182345
Cd44	5.76e-09	0.885159	0.327	0.194	0.000185966
Gars	6.16e-09	0.751535	0.625	0.525	0.000199034
Sparc	6.25e-09	-0.541279	0.79	0.825	0.000201902
Kctd17	6.57e-09	0.481825	0.723	0.62	0.000211991
Egln1	6.81e-09	0.783703	0.52	0.395	0.000219712
Iars	7.71e-09	0.565	0.722	0.622	0.000249002
Sec62	7.99e-09	-0.459494	0.761	0.812	0.000257851
Ext1	1.05e-08	0.344839	0.974	0.962	0.000340364
Nars	1.08e-08	0.595685	0.727	0.63	0.00034899
Gm41409	1.15e-08	-1.03917	0.136	0.254	0.000370232
Yars	1.26e-08	0.536632	0.694	0.595	0.000405282
Eif3j1	1.37e-08	-0.42282	0.739	0.806	0.000440985
Myh9	1.62e-08	0.229715	0.994	0.985	0.000523871
Cmip	1.66e-08	0.363172	0.928	0.891	0.000536098
Mbnl3	1.91e-08	-0.443847	0.867	0.899	0.000615331
Sipa1l2	2.65e-08	0.335137	0.894	0.866	0.000854139
Dennd1a	2.8e-08	-0.244187	0.986	0.979	0.000905575
Fgb	2.93e-08	-1.74885	0.055	0.14	0.000946229
Trap1a	3.12e-08	-0.577619	0.683	0.76	0.0010087
Hsd17b2	3.16e-08	0.560276	0.683	0.573	0.00102118
Usp9x	3.28e-08	-0.261659	0.979	0.987	0.00106008
Dmxl1	3.6e-08	-0.327003	0.865	0.912	0.00116337
Ubxn4	3.61e-08	-0.345746	0.727	0.799	0.00116392
Dlc1	3.89e-08	-0.447934	0.672	0.77	0.00125449
Dad1	4.27e-08	-0.638106	0.551	0.649	0.00137768
Pak1	4.72e-08	0.464356	0.605	0.48	0.00152242
Galk1	4.73e-08	-0.649189	0.452	0.563	0.00152735
Frmd4b	4.98e-08	0.334242	0.956	0.904	0.00160875
Fut8	5.02e-08	-0.362624	0.9	0.918	0.00161944
Terb2	5.14e-08	-1.43348	0.054	0.139	0.00166004
Frmpd1	5.26e-08	-0.747729	0.261	0.392	0.00169856
Hlf	5.38e-08	2.03195	0.143	0.055	0.00173603
Vps37b	5.8e-08	0.529686	0.564	0.434	0.00187295
Naaladl2	5.98e-08	1.24665	0.257	0.145	0.00193196
Ctnnd1	6.1e-08	0.329048	0.869	0.809	0.00196829
Psip1	6.22e-08	-0.381722	0.722	0.783	0.00200826
Folr1	6.28e-08	-1.31852	0.073	0.166	0.00202717
Cbx3	6.28e-08	-0.360771	0.728	0.806	0.00202898
Cox7b	6.42e-08	-0.609613	0.412	0.538	0.00207318
Mbnl1	6.45e-08	-0.509503	0.547	0.67	0.00208395
Mthfd1l	6.64e-08	0.351316	0.912	0.874	0.00214347
Coro2a	6.87e-08	-0.699588	0.356	0.48	0.00221758
Zcchc7	7.33e-08	-0.266224	0.959	0.977	0.00236547
Krtcap2	7.49e-08	-0.768241	0.345	0.462	0.00241938
Ddx24	7.85e-08	-0.677965	0.503	0.612	0.00253436
Knop1	7.91e-08	-0.614374	0.475	0.576	0.002553
Hsp90aa1	8.77e-08	-0.313817	0.988	0.99	0.00283275
Phlda2	1.05e-07	-0.975655	0.219	0.333	0.00339743
Atp10a	1.09e-07	0.536764	0.656	0.545	0.00350357
Cox7c	1.13e-07	-0.53296	0.584	0.68	0.00363833
Slc4a1	1.22e-07	-1.94193	0.015	0.072	0.00393531
Cyba	1.25e-07	-1.35025	0.172	0.279	0.00404737
Manf	1.29e-07	-0.58187	0.677	0.746	0.004157
Stat3	1.39e-07	0.380533	0.753	0.651	0.00447487
Dnttip2	1.46e-07	-0.753291	0.399	0.517	0.00471966
Dpm3	1.49e-07	-1.15963	0.071	0.16	0.0048122
Ezr	1.84e-07	0.348073	0.882	0.853	0.00592443
Ppib	1.86e-07	-0.508119	0.723	0.76	0.00599094
Ncl	1.89e-07	-0.386886	0.965	0.974	0.00611419
Snw1	2.01e-07	-0.502016	0.489	0.613	0.00648235
Ralgds	2.35e-07	0.587359	0.6	0.485	0.00758899
Hist1h2ae	2.36e-07	-1.12673	0.124	0.223	0.00761106
Dzip3	2.74e-07	-0.552593	0.359	0.476	0.00885181
Malat1	2.77e-07	-0.294683	1	1	0.00895538
S100a16	3.55e-07	0.595483	0.459	0.343	0.0114699
Rtn4ip1	3.74e-07	-0.855509	0.202	0.32	0.0120599
Hist1h3f	3.82e-07	-1.94847	0.018	0.073	0.0123429
Ddx18	4.06e-07	-0.453918	0.595	0.703	0.0131079
Gm49066	4.24e-07	-1.08612	0.134	0.233	0.0136808
Ostc	4.39e-07	-0.466863	0.713	0.768	0.0141868
Ero1l	4.42e-07	0.735138	0.884	0.837	0.0142709
Spp2	4.66e-07	-1.60867	0.059	0.137	0.0150539
Epcam	4.84e-07	-0.683772	0.263	0.383	0.0156136
Sars	5.09e-07	0.64681	0.51	0.392	0.0164486
Sfpq	5.17e-07	0.229892	0.977	0.967	0.0166863
Lrpap1	5.37e-07	-0.879804	0.211	0.323	0.0173239
Mdk	5.46e-07	-0.896351	0.454	0.55	0.0176127
Ndufb8	5.5e-07	-1.02739	0.23	0.344	0.0177492
Cox6c	5.69e-07	-0.614001	0.317	0.445	0.0183826
Srsf5	5.76e-07	0.344354	0.844	0.801	0.0186032
Ddhd2	5.96e-07	-0.575628	0.481	0.576	0.0192403
Cldn7	6.1e-07	-1.24965	0.13	0.225	0.0196841
Trio	6.36e-07	0.17641	0.977	0.967	0.0205373
Gigyf2	6.64e-07	-0.260968	0.941	0.949	0.0214301
Tle3	7.98e-07	0.409163	0.696	0.602	0.0257532
Lman1	8.17e-07	-0.428065	0.628	0.708	0.0263828
Cd59a	9.74e-07	-0.868037	0.158	0.263	0.0314323
Asns	9.77e-07	0.635873	0.505	0.405	0.031542
Rnasek	1e-06	-0.882704	0.175	0.277	0.0322908
Trf	1.05e-06	-1.25601	0.108	0.199	0.0339028
Rrbp1	1.06e-06	-0.221397	0.978	0.985	0.0342114
Nfkbiz	1.09e-06	0.481129	0.68	0.591	0.0351482
Gys1	1.17e-06	0.453242	0.741	0.687	0.0377666
Pdia3	1.28e-06	-0.256264	0.927	0.938	0.0413129
Rasgef1b	1.39e-06	0.531986	0.597	0.499	0.0447409
Klf10	1.4e-06	-0.807674	0.181	0.289	0.0453245
Gm39526	1.47e-06	-0.779645	0.165	0.271	0.0475389
Rnf157	1.49e-06	-0.598163	0.335	0.45	0.0479479

## Sheet: Endothelium
Gene	p_val	avg_log2FC	Percentage of cells that express gene (HF)	Percentage of cells that express gene (CT)	p_val_adj
Camk1d	8.85e-24	0.687548	1	1	2.86e-19
Hexb	6.83e-23	0.78187	0.948	0.866	2.21e-18
Cdk8	1.96e-15	0.576315	0.93	0.923	6.32e-11
Lars2	3.19e-14	0.595878	0.989	0.963	1.03e-09
Adm	7.38e-14	1.3863	0.559	0.314	2.38e-09
Gm26917	5.69e-13	0.326011	1	1	1.84e-08
Prl7a1	2.8e-10	0.91547	0.652	0.502	9.04e-06
Hist1h2ap	3.31e-10	-1.24231	0.15	0.355	1.07e-05
Cmss1	8.56e-09	0.336533	0.998	0.997	0.000276267
D130009I18Rik	3.83e-08	2.30066	0.177	0.043	0.00123582
Rbm39	3.86e-08	-0.274826	0.98	0.993	0.00124627
Gm10076	9.37e-08	-1.23437	0.161	0.324	0.00302573
Icam2	1.05e-07	-1.00388	0.309	0.485	0.00339899
Ramp2	1.25e-07	-0.833235	0.614	0.709	0.00402156
Fubp1	1.93e-07	-0.317807	0.93	0.967	0.00622991
Apoc2	2.3e-07	-0.916351	0.207	0.381	0.00742872
Tle4	4.19e-07	-0.437604	0.73	0.856	0.013519
Rbp4	4.66e-07	-1.08818	0.236	0.405	0.0150308
Apoa4	5.7e-07	-1.41502	0.077	0.204	0.0184061
Dzip3	5.77e-07	-0.616886	0.47	0.642	0.0186271
Ttr	8.71e-07	-1.14542	0.298	0.448	0.0281112
Prl8a2	1.15e-06	1.45491	0.28	0.127	0.0370147
Agbl3	1.26e-06	-1.90438	0.043	0.144	0.0405817
Sem1	1.37e-06	-0.809682	0.273	0.441	0.044237
Prl2c2	1.39e-06	1.06296	0.423	0.274	0.0449746

## Sheet: Extraembryonic component
Gene	p_val	avg_log2FC	Percentage of cells that express gene (HF)	Percentage of cells that express gene (CT)	p_val_adj
Mest	2.04e-13	1.67566	0.622	0.159	6.57e-09
Gpc3	4.59e-13	1.68593	0.763	0.319	1.48e-08
Fn1	4.75e-12	1.26077	0.635	0.21	1.53e-07
Wls	8.2e-12	1.69448	0.641	0.21	2.65e-07
Pkm	4.7e-11	0.846664	0.885	0.551	1.52e-06
Meg3	4.92e-11	1.81291	0.641	0.254	1.59e-06
Nedd4	1.05e-10	1.12245	0.84	0.514	3.38e-06
Rbpms	1.62e-10	2.08464	0.513	0.159	5.25e-06
Gm47283	1.68e-10	0.953596	0.904	0.717	5.41e-06
Arid1a	1.9e-10	1.05374	0.782	0.435	6.14e-06
Slc16a3	2.1e-10	1.51835	0.417	0.072	6.78e-06
Grip1	3.7e-10	1.73527	0.538	0.188	1.2e-05
Mid1	4.96e-10	1.296	0.737	0.384	1.6e-05
Rictor	6.03e-10	-1.14821	0.885	0.913	1.95e-05
Nsd1	6.74e-10	0.902771	0.878	0.507	2.18e-05
Dlg1	8.97e-10	0.783677	0.923	0.688	2.9e-05
Ppp1r9a	9.18e-10	1.4798	0.442	0.101	2.96e-05
St6galnac3	1.17e-09	1.97062	0.474	0.138	3.76e-05
Slc2a1	1.21e-09	0.931474	0.647	0.254	3.89e-05
Fbn2	1.22e-09	1.94415	0.397	0.08	3.93e-05
Gm21887	1.58e-09	2.53057	0.346	0.058	5.11e-05
Fmnl2	1.6e-09	1.50112	0.487	0.145	5.15e-05
Tecr	1.79e-09	1.97501	0.429	0.109	5.78e-05
Smad6	1.86e-09	1.68925	0.378	0.072	6e-05
Zfp462	2.15e-09	1.6495	0.449	0.123	6.94e-05
Tkt	2.31e-09	1.55543	0.564	0.239	7.44e-05
Iqsec1	2.72e-09	0.962182	0.635	0.268	8.77e-05
Araf	2.8e-09	1.32201	0.551	0.196	9.04e-05
Rpn1	2.8e-09	1.04198	0.769	0.399	9.04e-05
Lncppara	2.84e-09	1.23708	0.468	0.13	9.18e-05
Smarcc1	3.24e-09	0.889099	0.827	0.507	0.000104759
Tacc2	3.38e-09	1.52562	0.449	0.116	0.000109099
Grb10	3.47e-09	1.45752	0.679	0.333	0.000111902
Rian	3.94e-09	1.93545	0.609	0.261	0.00012724
Tjp2	4.48e-09	1.40495	0.564	0.225	0.00014455
Magt1	4.63e-09	0.919763	0.776	0.42	0.000149458
Snrpd3	4.85e-09	1.86626	0.417	0.116	0.000156661
Slc2a3	4.88e-09	1.20419	0.718	0.333	0.000157548
Uri1	5.16e-09	1.37171	0.603	0.261	0.000166593
Tcf12	5.22e-09	0.982927	0.84	0.558	0.000168524
Ldlr	6.06e-09	1.03857	0.583	0.232	0.000195499
Msi2	6.16e-09	1.42362	0.75	0.464	0.000199034
Galnt7	6.26e-09	1.39842	0.583	0.239	0.000202027
Gnasas1	6.45e-09	1.89181	0.397	0.094	0.000208104
Malat1	8.13e-09	-0.763256	1	1	0.000262418
Mdk	8.37e-09	0.449793	0.615	0.225	0.000270087
Ext2	8.68e-09	1.54734	0.596	0.261	0.000280097
Helz	9.42e-09	0.945898	0.737	0.406	0.000304273
AI506816	9.66e-09	1.82232	0.429	0.123	0.00031202
Gramd1b	1.05e-08	1.96497	0.699	0.377	0.000339295
Emb	1.1e-08	0.874287	0.776	0.391	0.000353745
Tgm2	1.11e-08	1.63873	0.526	0.203	0.000359869
Kif11	1.27e-08	1.56394	0.423	0.116	0.000410648
Lama5	1.59e-08	1.54509	0.615	0.283	0.00051225
Pip4p2	1.71e-08	1.57715	0.436	0.123	0.000553578
Adam15	1.76e-08	1.98842	0.455	0.152	0.000568496
Plxna1	1.96e-08	1.90953	0.378	0.094	0.000631298
Igf2bp3	1.98e-08	1.19709	0.596	0.261	0.000638733
Rb1cc1	1.99e-08	-0.897797	0.878	0.891	0.000643004
Peg3	2.02e-08	1.02834	0.692	0.348	0.00065262
Lpp	2.06e-08	1.00185	0.808	0.529	0.000665156
Dse	2.2e-08	1.44139	0.417	0.116	0.000710336
Vav2	2.35e-08	1.56926	0.397	0.101	0.000758071
Xpo4	2.48e-08	1.25863	0.692	0.377	0.000802097
Mbnl3	2.59e-08	1.63953	0.41	0.109	0.000834658
Prl4a1	2.72e-08	0.710905	0.962	0.746	0.000876574
Parn	2.81e-08	1.56133	0.474	0.159	0.00090801
Snhg4	2.88e-08	1.48474	0.397	0.101	0.000930454
BC052040	3.07e-08	1.8832	0.462	0.159	0.000991448
Cbx5	3.17e-08	1.20928	0.641	0.319	0.0010237
Tm9sf1	3.38e-08	1.34081	0.346	0.072	0.00109032
Mcc	3.61e-08	1.38876	0.551	0.21	0.00116586
Slc25a13	3.69e-08	1.55653	0.462	0.152	0.00119211
Ncln	3.96e-08	1.57761	0.417	0.123	0.00127975
Psmd14	4.1e-08	0.86743	0.763	0.449	0.00132221
Psma3	4.2e-08	0.851824	0.782	0.449	0.00135469
Abl1	4.42e-08	1.20477	0.686	0.348	0.0014257
Rrp1b	4.42e-08	1.62675	0.417	0.123	0.00142591
Lmo7	4.43e-08	2.07649	0.449	0.159	0.00143167
Lamp1	4.47e-08	0.829288	0.878	0.558	0.00144206
Gli3	4.48e-08	1.40535	0.609	0.304	0.0014448
Prkg1	4.52e-08	1.70206	0.577	0.261	0.00145841
Kansl2	4.69e-08	1.27219	0.538	0.21	0.00151557
Fras1	5.06e-08	2.28593	0.314	0.058	0.0016328
Pcdh7	5.09e-08	1.47977	0.506	0.196	0.00164438
Trerf1	5.11e-08	2.11828	0.327	0.072	0.00164912
Setbp1	5.18e-08	1.64361	0.449	0.145	0.00167188
Ptn	5.23e-08	1.22767	0.462	0.152	0.00168853
Mrps28	5.32e-08	1.37496	0.526	0.217	0.00171802
Uvrag	5.34e-08	0.97081	0.744	0.442	0.00172385
Parp8	5.48e-08	2.19415	0.301	0.051	0.00176894
Fam49b	5.49e-08	0.881086	0.763	0.435	0.00177235
Rin3	5.72e-08	1.4012	0.513	0.196	0.00184821
Lsamp	6.18e-08	1.74318	0.532	0.225	0.00199392
Wdr59	6.26e-08	1.87085	0.333	0.072	0.00202005
5430405H02Rik	6.49e-08	0.951434	0.449	0.145	0.00209652
Preb	6.58e-08	1.16679	0.462	0.145	0.00212318
Vars	6.69e-08	1.7036	0.391	0.109	0.00215967
Tcf7l2	7.03e-08	1.48749	0.506	0.196	0.00226919
Adss	7.05e-08	1.09424	0.679	0.333	0.00227718
Top2a	7.62e-08	1.03563	0.673	0.341	0.00245956
Fto	7.81e-08	0.81735	0.763	0.471	0.00252028
Pgk1	7.9e-08	0.58396	0.75	0.399	0.00255058
Tsc22d2	7.99e-08	1.12325	0.808	0.616	0.0025792
Tbc1d5	8.01e-08	1.03676	0.769	0.471	0.002587
Pkp4	8.22e-08	1.46284	0.577	0.275	0.0026525
Tmem259	8.41e-08	0.956744	0.59	0.275	0.00271582
Sgta	8.46e-08	1.12353	0.641	0.312	0.00273239
Canx	8.57e-08	0.60871	0.942	0.739	0.00276594
Ptprs	8.94e-08	1.40974	0.436	0.138	0.00288518
Tenm3	9.4e-08	1.84343	0.449	0.152	0.00303543
Zbtb16	9.45e-08	0.870197	0.538	0.225	0.00305001
Sox6	9.52e-08	2.5278	0.282	0.043	0.00307218
Kank2	9.73e-08	1.69136	0.417	0.13	0.00314034
Pigm	1.06e-07	1.63336	0.494	0.196	0.0034074
Smo	1.14e-07	2.80474	0.237	0.022	0.00368068
St7	1.21e-07	0.967044	0.583	0.261	0.00389663
Chchd3	1.21e-07	1.08745	0.776	0.529	0.00391603
Auts2	1.24e-07	1.27594	0.737	0.486	0.00399488
Trps1	1.31e-07	0.742127	0.487	0.181	0.00421636
Cep250	1.35e-07	1.57209	0.365	0.094	0.00436601
Nectin2	1.36e-07	0.80634	0.622	0.268	0.00437924
Gja1	1.43e-07	1.23061	0.571	0.268	0.00461828
Prdm1	1.44e-07	-1.42811	0.731	0.797	0.004656
Ptprf	1.46e-07	1.98098	0.385	0.109	0.00471717
Fancc	1.58e-07	1.58602	0.449	0.167	0.00509128
Parp1	1.6e-07	1.31674	0.397	0.116	0.0051696
Gpc6	1.65e-07	0.440742	0.782	0.435	0.00533081
Tmeff1	1.65e-07	1.39828	0.417	0.13	0.00533242
Ube2e1	1.65e-07	1.12079	0.513	0.217	0.00534139
Zfp598	1.69e-07	1.94954	0.385	0.116	0.0054568
Blm	1.73e-07	1.10561	0.449	0.145	0.00558964
Snrpc	1.74e-07	1.72213	0.391	0.116	0.00560423
Rabep1	1.75e-07	0.528074	0.776	0.442	0.00564559
Fubp3	1.76e-07	1.11244	0.538	0.232	0.00568861
Thsd4	1.77e-07	1.88579	0.385	0.116	0.00572667
Dtx2	1.78e-07	1.5823	0.378	0.109	0.00575009
2310057M21Rik	1.82e-07	0.976735	0.333	0.08	0.00586939
Myef2	1.86e-07	1.53982	0.474	0.188	0.00600107
Eva1c	1.87e-07	1.49376	0.654	0.384	0.00604065
Cystm1	1.88e-07	1.22471	0.635	0.333	0.00606798
Chd9	1.93e-07	1.42313	0.474	0.188	0.00621547
Cux1	1.93e-07	1.05513	0.705	0.435	0.00622636
Fkbp3	1.94e-07	1.41499	0.442	0.152	0.00626211
Kcnq1ot1	1.95e-07	0.865355	0.821	0.565	0.00630719
Cse1l	1.98e-07	1.03818	0.647	0.362	0.00638934
Lrrc4	2.04e-07	0.971813	0.333	0.08	0.00657484
Smoc2	2.09e-07	1.64908	0.314	0.065	0.00674237
Vcan	2.09e-07	1.13386	0.506	0.203	0.00674843
Pdss1	2.1e-07	1.34063	0.5	0.188	0.00676648
Atrnl1	2.1e-07	0.935773	0.776	0.486	0.00679441
Nhs	2.11e-07	0.773758	0.564	0.254	0.00680946
Ftl1	2.15e-07	0.676979	0.904	0.638	0.00692567
Tuba1b	2.17e-07	1.15985	0.519	0.217	0.00699414
Nhsl2	2.23e-07	1.30134	0.378	0.109	0.00718772
Prdx1	2.26e-07	0.989722	0.699	0.348	0.0072831
Ipo5	2.27e-07	0.994104	0.712	0.42	0.00733899
Dpp3	2.29e-07	1.29909	0.5	0.196	0.00739685
Slc8a1	2.39e-07	1.8843	0.359	0.087	0.00771239
Cdk1	2.46e-07	1.73766	0.346	0.087	0.00793889
Haus2	2.46e-07	2.83305	0.276	0.051	0.00795735
Spon1	2.53e-07	1.64122	0.346	0.087	0.00818184
Sipa1l1	2.69e-07	1.2022	0.679	0.399	0.00869946
Ror2	2.72e-07	1.38871	0.346	0.087	0.00877697
Tenm4	2.74e-07	2.59645	0.378	0.123	0.00885396
Clcn5	2.87e-07	0.999782	0.667	0.355	0.00925635
Gm26917	2.95e-07	0.930383	0.981	0.928	0.00951426
Amotl1	2.95e-07	1.1233	0.615	0.304	0.00953779
Phf20	2.97e-07	0.866146	0.712	0.391	0.00959893
Pdk1	3.02e-07	2.40624	0.256	0.036	0.00974899
Gtf2i	3.08e-07	1.1021	0.5	0.188	0.00995699
Itpr1	3.11e-07	1.64446	0.449	0.167	0.0100388
Ctsz	3.24e-07	0.977867	0.603	0.275	0.0104633
Mis18bp1	3.27e-07	1.27881	0.385	0.116	0.0105508
Zfp91	3.29e-07	0.514624	0.763	0.478	0.0106348
Elmsan1	3.3e-07	0.911209	0.417	0.138	0.0106546
Efna5	3.33e-07	1.48066	0.59	0.304	0.010753
Nlk	3.39e-07	0.843753	0.756	0.449	0.0109566
Snx24	3.44e-07	1.75549	0.577	0.297	0.0111213
Greb1l	3.46e-07	1.16782	0.519	0.225	0.0111807
Mrtfb	3.47e-07	0.97636	0.801	0.529	0.0112121
Calr	3.51e-07	0.387831	0.897	0.594	0.0113172
Ss18	3.6e-07	1.16708	0.647	0.326	0.0116187
Evl	3.63e-07	1.02911	0.506	0.203	0.0117168
Dnajb6	3.71e-07	-0.809284	0.917	0.92	0.011976
Slc39a13	3.73e-07	1.27784	0.282	0.051	0.0120419
Ptch1	3.76e-07	1.21108	0.481	0.174	0.0121404
Map2k5	3.86e-07	0.949278	0.686	0.37	0.0124619
Hmga2	3.9e-07	1.1953	0.519	0.217	0.012576
Zfhx3	3.95e-07	1.07796	0.558	0.261	0.0127527
Cmtm4	3.99e-07	1.38714	0.506	0.21	0.0128797
Gdpd5	4.05e-07	1.36037	0.308	0.065	0.013061
Gsr	4.27e-07	1.32784	0.487	0.188	0.0137898
Fra10ac1	4.34e-07	1.98078	0.359	0.101	0.0140054
Vamp2	4.36e-07	1.65736	0.359	0.109	0.0140696
Ece1	4.42e-07	1.45439	0.397	0.13	0.0142673
Akap13	4.45e-07	0.816197	0.833	0.543	0.0143655
Spcs2	4.48e-07	0.896997	0.692	0.37	0.0144726
Dock1	4.62e-07	0.630415	0.679	0.341	0.0149024
Aldh9a1	4.7e-07	1.13141	0.455	0.167	0.0151616
Rbms3	4.71e-07	1.29459	0.397	0.13	0.0152132
Sh3d19	4.82e-07	0.783935	0.744	0.449	0.015554
Rbks	4.82e-07	1.17073	0.333	0.08	0.0155769
Numb	4.84e-07	0.649473	0.833	0.572	0.0156357
Slc1a5	4.9e-07	2.42498	0.25	0.036	0.0158184
Hsp90b1	4.92e-07	0.553783	0.968	0.79	0.0158813
Sbf2	5.08e-07	0.822753	0.801	0.558	0.0163909
Lhfpl2	5.09e-07	1.34544	0.372	0.109	0.0164233
H13	5.12e-07	1.01344	0.686	0.399	0.0165308
Dvl1	5.15e-07	1.75613	0.321	0.08	0.016614
Mbnl1	5.15e-07	1.0098	0.654	0.362	0.0166291
Cipc	5.16e-07	2.18372	0.41	0.152	0.0166506
Ppp1r2	5.26e-07	1.2943	0.526	0.232	0.0169755
Cdkal1	5.33e-07	0.710106	0.756	0.486	0.017204
Cdh2	5.4e-07	1.29921	0.391	0.123	0.0174486
Triobp	5.57e-07	1.41531	0.365	0.109	0.0179719
Tfrc	5.91e-07	0.80183	0.609	0.275	0.0190741
Fam168b	6.48e-07	1.15349	0.603	0.304	0.0209062
Cox4i1	6.6e-07	0.220007	0.75	0.399	0.0213033
Ran	6.63e-07	0.746706	0.712	0.384	0.0214192
Pknox2	6.71e-07	1.28244	0.615	0.319	0.0216494
Nf1	6.84e-07	0.986534	0.66	0.37	0.022077
Laptm4b	6.9e-07	1.84053	0.404	0.152	0.022288
Arnt2	6.94e-07	2.0402	0.276	0.051	0.0224171
Plcg1	7.07e-07	1.33579	0.327	0.08	0.0228393
Ephb2	7.09e-07	2.98504	0.269	0.051	0.0228997
Slc6a6	7.1e-07	0.882436	0.577	0.275	0.022931
Zfp652	7.22e-07	1.35618	0.417	0.138	0.0232994
Luc7l2	7.29e-07	0.67742	0.942	0.775	0.02354
Ttk	7.31e-07	1.40735	0.308	0.072	0.0236058
Dbnl	7.33e-07	1.15872	0.462	0.174	0.0236731
Sf3a1	7.35e-07	1.44672	0.365	0.101	0.0237253
Palld	7.44e-07	0.665319	0.699	0.37	0.024018
Hspg2	7.49e-07	0.894092	0.468	0.167	0.0241801
Sil1	7.52e-07	1.19044	0.436	0.174	0.0242683
Bora	7.52e-07	1.54523	0.365	0.109	0.0242837
Mlec	7.79e-07	0.709735	0.615	0.29	0.0251477
Mrpl38	7.97e-07	1.45715	0.333	0.087	0.0257265
Itpr3	8.07e-07	2.24129	0.237	0.036	0.0260476
Diaph3	8.42e-07	1.18161	0.654	0.384	0.0271851
Zfp326	8.62e-07	0.853601	0.66	0.348	0.0278358
Ncapg	8.65e-07	2.51604	0.295	0.072	0.0279337
Tln2	8.65e-07	1.63465	0.378	0.116	0.0279404
Flot2	8.73e-07	1.27469	0.429	0.152	0.0281712
Kif22	9.02e-07	2.17244	0.224	0.029	0.0291055
Nox4	9.06e-07	2.54576	0.417	0.159	0.0292595
Thada	9.08e-07	0.979909	0.654	0.355	0.0293279
Arfgap1	9.13e-07	1.14884	0.622	0.355	0.0294795
Cep164	9.25e-07	1.35462	0.417	0.145	0.0298532
Pdzrn3	9.38e-07	0.768233	0.532	0.239	0.0302931
Cox16	9.39e-07	0.818775	0.756	0.464	0.0303299
Mpzl1	9.73e-07	-0.465558	0.654	0.319	0.0314187
Tns3	9.84e-07	0.551608	0.442	0.167	0.0317651
Ldha	1.01e-06	0.35415	0.731	0.42	0.032659
Lmf1	1.03e-06	1.74642	0.231	0.029	0.0331363
Arl6ip6	1.03e-06	1.35684	0.513	0.225	0.0331851
Epb41	1.03e-06	0.934628	0.59	0.283	0.0332157
Calm2	1.04e-06	0.569224	0.712	0.399	0.0336269
Mrpl10	1.05e-06	1.87121	0.256	0.043	0.0339372
Colgalt1	1.06e-06	1.38447	0.506	0.232	0.034265
Prdx6	1.06e-06	1.269	0.506	0.225	0.0343722
Slc39a6	1.07e-06	0.627717	0.59	0.297	0.0345249
Slc22a23	1.08e-06	2.25359	0.295	0.072	0.0349664
Eri3	1.1e-06	0.844757	0.609	0.312	0.0356262
Plekho1	1.11e-06	1.14057	0.603	0.304	0.0357066
Cbx3	1.12e-06	1.03348	0.641	0.348	0.0361162
Ddx39b	1.13e-06	0.799583	0.654	0.348	0.0364852
Pbx3	1.14e-06	0.73449	0.699	0.42	0.036704
Glis1	1.16e-06	1.07497	0.724	0.457	0.0374552
Brca2	1.17e-06	1.21397	0.34	0.094	0.0377733
Slc39a14	1.2e-06	0.79452	0.641	0.348	0.038609
Knop1	1.21e-06	1.43472	0.429	0.167	0.0389335
E2f3	1.21e-06	1.11016	0.474	0.196	0.0389973
Uba2	1.27e-06	1.11172	0.583	0.304	0.0411163
Gnl3l	1.29e-06	1.2574	0.391	0.13	0.0415694
Phf12	1.31e-06	0.768171	0.673	0.377	0.0424207
Pik3r1	1.32e-06	1.01749	0.378	0.123	0.0426191
Shisa5	1.32e-06	2.11306	0.276	0.058	0.0426802
Nudt5	1.34e-06	0.970926	0.519	0.217	0.0431698
Ttc3	1.34e-06	0.833207	0.679	0.42	0.0434232
Hs6st2	1.37e-06	2.52116	0.314	0.087	0.044355
Usp20	1.39e-06	1.39534	0.224	0.029	0.0450363
Acvr1	1.41e-06	1.08218	0.494	0.21	0.0453814
Atp1a1	1.41e-06	0.396456	0.622	0.319	0.0454913
Piezo1	1.41e-06	0.703446	0.558	0.254	0.0455759
Dut	1.43e-06	1.21975	0.462	0.181	0.0461325
Cpsf6	1.45e-06	0.695558	0.84	0.587	0.0467432
Cope	1.46e-06	1.90924	0.372	0.13	0.047247
Mcph1	1.47e-06	0.933565	0.641	0.37	0.0473982
Srprb	1.49e-06	1.17821	0.481	0.203	0.0481863
Mrtfa	1.5e-06	0.922284	0.571	0.275	0.0482925
Ect2	1.52e-06	1.56096	0.365	0.116	0.0489373

## Sheet: Extraembryonic mesoderm
Gene	p_val	avg_log2FC	Percentage of cells that express gene (HF)	Percentage of cells that express gene (CT)	p_val_adj
Hexb	1.64e-24	0.849503	0.926	0.848	5.31e-20
Camk1d	5.02e-17	0.62567	0.997	1	1.62e-12
Adm	5.47e-11	0.845087	0.543	0.357	1.76e-06
Taf1d	3.4e-10	-0.332891	0.943	0.961	1.1e-05
Ttr	8.61e-10	-1.03619	0.346	0.495	2.78e-05
Cdk8	1.27e-09	0.381452	0.969	0.94	4.1e-05
Gm10076	1.04e-08	-0.900721	0.234	0.389	0.000337056
Apoa2	1.78e-08	-1.57227	0.056	0.159	0.000574035
Prl8a2	3.28e-08	-0.773393	0.239	0.111	0.00105909
Pabpn1	9.13e-08	-0.54235	0.639	0.765	0.00294641
Lpar6	1.15e-07	-0.979478	0.164	0.3	0.00371109
Gm26917	1.77e-07	0.226801	0.998	1	0.00571727
Lars2	1.85e-07	0.327354	0.975	0.945	0.00596429
Srrm2	2.33e-07	-0.289057	0.98	0.947	0.00753332
Akt3	1.36e-06	-0.31655	0.859	0.912	0.0439322

## Sheet: Extraembryonic visceral endoder
Gene	p_val	avg_log2FC	Percentage of cells that express gene (HF)	Percentage of cells that express gene (CT)	p_val_adj
Hexb	5.81e-129	0.72537	0.95	0.898	1.87e-124
Camk1d	8.98e-82	0.497365	0.997	0.998	2.9e-77
Cdk8	6.05e-47	0.330517	0.964	0.944	1.95e-42
Gm10076	4.05e-44	-1.17518	0.263	0.407	1.31e-39
Rere	9.89e-44	0.202769	0.996	0.989	3.19e-39
Adm	6.07e-43	0.806889	0.587	0.426	1.96e-38
Glis1	1.99e-42	0.468391	0.77	0.616	6.41e-38
Gm26917	2.35e-41	0.175811	1	0.999	7.6e-37
Prl8a2	3.85e-41	0.866711	0.284	0.14	1.24e-36
Taf1d	5.89e-36	-0.336722	0.92	0.933	1.9e-31
Rap1gap2	2.4e-35	0.407608	0.778	0.633	7.74e-31
Slc2a3	6.18e-35	0.275517	0.978	0.963	1.99e-30
Gm43581	1.54e-34	0.525738	0.598	0.439	4.98e-30
Sct	6.45e-34	-1.30655	0.214	0.338	2.08e-29
Tnks	5.65e-33	0.25832	0.942	0.881	1.82e-28
D130009I18Rik	2.58e-32	1.46341	0.153	0.058	8.34e-28
Epb41l3	5.2e-31	0.270749	0.942	0.867	1.68e-26
Bbx	1.37e-30	0.257235	0.969	0.936	4.44e-26
Rims2	2.69e-30	0.456798	0.647	0.506	8.7e-26
Lars2	3.72e-30	0.286258	0.984	0.96	1.2e-25
Ppia	1.63e-29	-0.441504	0.733	0.753	5.25e-25
Chchd3	1.18e-28	0.22832	0.979	0.95	3.8e-24
Jade1	4.58e-28	0.332227	0.918	0.869	1.48e-23
Srrm2	4.77e-27	-0.328061	0.956	0.943	1.54e-22
Prpf4b	6.61e-27	-0.309218	0.913	0.923	2.13e-22
Hist1h2ap	8.24e-27	-0.682059	0.269	0.393	2.66e-22
Foxn3	1.5e-26	0.254742	0.936	0.873	4.86e-22
Dpf3	1.19e-25	0.342523	0.84	0.742	3.83e-21
Naaladl2	1.33e-25	0.613276	0.317	0.196	4.29e-21
Phlpp1	1.23e-23	0.326706	0.83	0.741	3.96e-19
Spats2	1.3e-23	0.243826	0.933	0.882	4.2e-19
Ctsb	2.22e-23	0.24479	0.926	0.847	7.16e-19
Slc16a1	2.83e-23	0.199295	0.98	0.943	9.13e-19
Snd1	2.85e-23	0.197947	0.989	0.981	9.21e-19
Bicc1	4e-23	0.256471	0.844	0.729	1.29e-18
Fras1	5.59e-23	0.295185	0.826	0.725	1.81e-18
Gm31693	1.99e-22	-1.21513	0.185	0.277	6.43e-18
Ttn	2.19e-22	0.989745	0.199	0.107	7.08e-18
Ncl	2.34e-22	-0.296881	0.949	0.943	7.55e-18
Tpbpa	2.85e-22	-1.35808	0.062	0.134	9.21e-18
Foxp1	3.2e-22	0.273386	0.883	0.793	1.03e-17
Aff2	9.33e-22	0.27136	0.816	0.708	3.01e-17
Elf1	1.02e-21	0.296135	0.741	0.623	3.3e-17
Hsp90ab1	1.41e-21	-0.358034	0.969	0.96	4.55e-17
Ank2	2.87e-21	0.257051	0.914	0.85	9.27e-17
Myo5b	4.06e-21	0.255587	0.876	0.775	1.31e-16
Cldn7	5.17e-21	-0.558757	0.57	0.622	1.67e-16
Rras2	9.41e-21	0.241952	0.895	0.82	3.04e-16
Hunk	1.01e-20	0.337704	0.605	0.477	3.25e-16
Msi2	1.7e-20	0.260208	0.891	0.834	5.49e-16
Gm15564	1.87e-20	0.268406	0.648	0.532	6.04e-16
Tmtc2	2.57e-20	0.366298	0.423	0.3	8.3e-16
Bcas3	5.46e-20	0.295922	0.766	0.665	1.76e-15
Wdr7	8.31e-20	0.22112	0.915	0.868	2.68e-15
Rbm25	9.16e-20	-0.176218	0.988	0.985	2.96e-15
Gm20275	9.64e-20	0.273225	0.876	0.789	3.11e-15
Arl6ip1	1.58e-19	-0.334756	0.862	0.84	5.11e-15
H19	1.62e-19	0.322057	0.688	0.557	5.22e-15
Aak1	2.45e-19	0.224954	0.93	0.888	7.91e-15
Fgfr3	3.7e-19	0.51612	0.35	0.245	1.19e-14
Star	5.27e-19	0.944778	0.196	0.114	1.7e-14
Ctla2a	1.05e-18	0.853955	0.259	0.166	3.4e-14
Ppm1h	1.08e-18	0.242725	0.787	0.675	3.49e-14
Cd44	1.61e-18	0.533753	0.279	0.185	5.19e-14
Cox4i1	1.82e-18	-0.627727	0.607	0.627	5.87e-14
Pdlim5	2.34e-18	0.246017	0.878	0.813	7.57e-14
Krtcap2	2.88e-18	-0.700571	0.353	0.431	9.28e-14
Snhg11	5.92e-18	0.521912	0.33	0.23	1.91e-13
Clcn5	8.8e-18	0.208971	0.925	0.859	2.84e-13
Lrp2	8.82e-18	0.183216	0.942	0.884	2.85e-13
Ephb1	1.33e-17	0.456147	0.393	0.288	4.3e-13
Rab11fip3	1.65e-17	0.224382	0.833	0.732	5.31e-13
Dpyd	2e-17	0.324002	0.567	0.451	6.46e-13
Malat1	2.34e-17	-0.316247	0.998	0.999	7.57e-13
B4galnt3	2.53e-17	0.254258	0.729	0.616	8.18e-13
Mllt3	3.1e-17	0.258637	0.854	0.78	1e-12
Smyd3	3.74e-17	0.227418	0.835	0.76	1.21e-12
Arhgap42	3.8e-17	0.213086	0.775	0.671	1.23e-12
Sec14l2	5.99e-17	0.377074	0.451	0.346	1.93e-12
Ptprk	1.45e-16	0.166879	0.939	0.884	4.68e-12
Tspan14	1.71e-16	0.343146	0.594	0.485	5.51e-12
Immp2l	1.92e-16	0.216248	0.949	0.912	6.19e-12
Wls	2.02e-16	0.233867	0.835	0.755	6.51e-12
Klhl2	2.46e-16	0.252441	0.842	0.758	7.95e-12
Ssr4	2.82e-16	-0.699047	0.349	0.422	9.11e-12
Atp8a2	3.04e-16	0.230706	0.765	0.658	9.81e-12
Bmt2	3.15e-16	0.344797	0.549	0.444	1.02e-11
Pou2f1	3.25e-16	0.241622	0.819	0.749	1.05e-11
Iqgap2	3.6e-16	0.197461	0.946	0.879	1.16e-11
Tln2	4.87e-16	0.222778	0.807	0.711	1.57e-11
Smad9	5.16e-16	0.391256	0.475	0.364	1.66e-11
Fnip2	6.01e-16	0.206951	0.896	0.825	1.94e-11
Lpin2	7.05e-16	0.256386	0.756	0.66	2.28e-11
Gga2	7.19e-16	0.207007	0.804	0.723	2.32e-11
Ktn1	1.07e-15	-0.229044	0.88	0.889	3.45e-11
Reck	1.37e-15	0.444852	0.377	0.283	4.43e-11
Ap1ar	1.58e-15	0.217126	0.772	0.672	5.1e-11
Slc43a2	1.85e-15	0.226223	0.791	0.688	5.96e-11
Gnptab	1.85e-15	0.241805	0.75	0.664	5.97e-11
Slc25a21	2.09e-15	0.200247	0.792	0.683	6.74e-11
Numb	2.23e-15	0.17833	0.943	0.895	7.19e-11
Lgmn	2.29e-15	0.209301	0.887	0.82	7.41e-11
Tab3	3.01e-15	0.275039	0.723	0.631	9.73e-11
Grip1	3.41e-15	0.183666	0.933	0.873	1.1e-10
Srgap1	3.43e-15	0.242979	0.798	0.706	1.11e-10
Zbtb16	3.87e-15	0.232452	0.772	0.681	1.25e-10
Castor2	4.44e-15	0.332051	0.543	0.446	1.43e-10
Plekha7	4.99e-15	0.162744	0.959	0.921	1.61e-10
Tbc1d22a	5.02e-15	0.260625	0.589	0.482	1.62e-10
Exoc4	5.09e-15	0.154989	0.965	0.927	1.64e-10
Rabgap1l	5.44e-15	0.297735	0.751	0.663	1.76e-10
Dad1	6.81e-15	-0.589851	0.422	0.475	2.2e-10
Apoa2	8.6e-15	-0.7704	0.493	0.529	2.78e-10
Stxbp6	9.92e-15	0.218011	0.849	0.765	3.2e-10
Pabpn1	1.09e-14	-0.40224	0.639	0.675	3.52e-10
Slc16a10	1.32e-14	0.266711	0.667	0.565	4.27e-10
Gata4	1.61e-14	0.165785	0.879	0.769	5.19e-10
Fnip1	1.64e-14	0.218388	0.823	0.733	5.31e-10
Cox8a	1.84e-14	-0.54302	0.392	0.457	5.93e-10
Hist1h2ae	1.86e-14	-0.851619	0.162	0.232	6.01e-10
Gng12	1.88e-14	0.187073	0.92	0.86	6.06e-10
Nme2	1.91e-14	-0.42642	0.587	0.616	6.16e-10
Mreg	1.99e-14	0.273288	0.579	0.475	6.41e-10
Cnpy2	2.04e-14	-0.688908	0.272	0.342	6.59e-10
Dmd	2.13e-14	0.25414	0.715	0.608	6.88e-10
Plch1	2.3e-14	0.226555	0.696	0.584	7.42e-10
Mat2a	2.42e-14	-0.189689	0.906	0.903	7.8e-10
Zfp207	2.47e-14	-0.199516	0.911	0.917	7.99e-10
Chst9	2.49e-14	0.303253	0.358	0.26	8.05e-10
Osbpl10	2.67e-14	0.260632	0.618	0.507	8.61e-10
Slc22a23	2.72e-14	0.181365	0.886	0.804	8.8e-10
Cpeb4	2.79e-14	0.269048	0.723	0.638	9e-10
Dtnbp1	3.75e-14	0.291889	0.612	0.507	1.21e-09
Tmem135	4.51e-14	0.20563	0.857	0.791	1.46e-09
Ext1	6.54e-14	0.120692	0.978	0.957	2.11e-09
Osbpl3	6.86e-14	0.212078	0.626	0.517	2.21e-09
Ddx5	8.13e-14	-0.210618	0.871	0.874	2.62e-09
Sik3	8.14e-14	0.194645	0.866	0.802	2.63e-09
S100g	8.89e-14	-0.612605	0.277	0.351	2.87e-09
Rian	9.05e-14	0.163247	0.962	0.894	2.92e-09
Lrp1b	9.52e-14	0.767105	0.119	0.063	3.07e-09
Spata13	9.53e-14	0.29185	0.651	0.562	3.08e-09
Hnrnpu	1.1e-13	-0.158704	0.964	0.96	3.55e-09
Prl2c2	1.2e-13	0.379172	0.391	0.3	3.88e-09
Rrbp1	1.38e-13	-0.186495	0.975	0.963	4.45e-09
Npm1	1.46e-13	-0.185386	0.961	0.947	4.72e-09
Akap13	1.53e-13	0.111409	0.93	0.869	4.94e-09
Cpeb2	1.53e-13	0.238406	0.532	0.427	4.94e-09
A630012P03Rik	1.92e-13	0.3305	0.409	0.315	6.19e-09
Nfe2l2	2.01e-13	0.208577	0.764	0.662	6.49e-09
Ksr1	2.04e-13	0.247809	0.671	0.578	6.6e-09
Hipk2	2.19e-13	0.151789	0.762	0.654	7.08e-09
Baiap2l1	2.27e-13	0.25909	0.623	0.536	7.31e-09
Ttr	2.39e-13	-0.511403	0.949	0.943	7.71e-09
Ankrd49	2.46e-13	-0.557863	0.347	0.42	7.93e-09
Lgals1	2.93e-13	-0.785618	0.261	0.329	9.45e-09
Macf1	3.15e-13	0.116031	0.988	0.977	1.02e-08
Cox5b	3.28e-13	-0.670146	0.207	0.275	1.06e-08
Snx8	3.52e-13	0.225592	0.743	0.639	1.14e-08
Snhg8	3.71e-13	-0.643081	0.222	0.296	1.2e-08
Pde8a	3.73e-13	0.290153	0.384	0.291	1.2e-08
Rassf8	3.97e-13	0.282803	0.65	0.56	1.28e-08
Rbpms2	4e-13	0.264319	0.592	0.491	1.29e-08
Topbp1	4.25e-13	-0.264396	0.825	0.823	1.37e-08
Gnl3	4.42e-13	-0.285496	0.766	0.779	1.43e-08
Dnm3	4.73e-13	0.362118	0.327	0.242	1.53e-08
Plekhg5	4.75e-13	0.343625	0.491	0.394	1.53e-08
St3gal3	4.88e-13	0.240333	0.612	0.523	1.58e-08
Gna12	4.96e-13	0.262344	0.632	0.536	1.6e-08
Stx7	5.03e-13	0.171112	0.835	0.744	1.62e-08
Agap1	5.56e-13	0.188827	0.828	0.753	1.79e-08
Ankrd12	6.15e-13	0.181848	0.781	0.683	1.98e-08
Dhx15	6.25e-13	-0.203389	0.881	0.89	2.02e-08
Eif2s2	7.5e-13	-0.243094	0.827	0.819	2.42e-08
Ptprg	7.73e-13	0.166029	0.936	0.893	2.5e-08
Hs6st3	8.24e-13	0.136933	0.75	0.642	2.66e-08
Lpp	8.83e-13	0.156503	0.967	0.937	2.85e-08
Ddx21	9.78e-13	-0.340853	0.643	0.673	3.16e-08
Wdr43	9.89e-13	-0.219489	0.862	0.864	3.19e-08
Tardbp	1.13e-12	-0.225899	0.866	0.86	3.64e-08
Gna13	1.17e-12	0.258321	0.674	0.588	3.78e-08
Lrrfip1	1.31e-12	0.251497	0.633	0.542	4.24e-08
Ddx18	1.34e-12	-0.374516	0.539	0.586	4.34e-08
Srsf10	1.43e-12	-0.294622	0.706	0.736	4.62e-08
Ncoa2	1.64e-12	0.174117	0.889	0.815	5.29e-08
Ssbp1	1.66e-12	-0.447948	0.379	0.449	5.37e-08
Prl7a1	1.67e-12	0.238775	0.646	0.59	5.4e-08
Exoc6	1.98e-12	0.180674	0.824	0.73	6.4e-08
Tmem147	2.18e-12	-0.634485	0.257	0.322	7.03e-08
Add3	2.19e-12	0.248	0.564	0.465	7.06e-08
Serbp1	2.35e-12	-0.187367	0.915	0.906	7.58e-08
Tmem179b	2.39e-12	-0.723383	0.171	0.237	7.72e-08
Mfsd1	2.48e-12	0.196732	0.818	0.729	7.99e-08
Lrrc8d	2.5e-12	0.213181	0.776	0.685	8.08e-08
Tbl1xr1	2.68e-12	0.193659	0.819	0.756	8.64e-08
Pkp4	3.11e-12	0.145178	0.94	0.9	1.01e-07
Carmil1	3.18e-12	0.154263	0.937	0.9	1.03e-07
Ap3b1	3.26e-12	0.159987	0.914	0.881	1.05e-07
Mob3b	3.31e-12	0.158927	0.904	0.84	1.07e-07
Msra	3.55e-12	0.280967	0.519	0.428	1.15e-07
Tsc22d2	3.71e-12	0.195187	0.809	0.739	1.2e-07
Igf2r	4e-12	0.159632	0.799	0.71	1.29e-07
Cdk6	4.26e-12	0.285616	0.486	0.394	1.38e-07
Ndufb11	4.3e-12	-0.643987	0.222	0.29	1.39e-07
Vwce	4.31e-12	0.383625	0.36	0.274	1.39e-07
Mtmr3	5.24e-12	0.190975	0.819	0.745	1.69e-07
Hspa8	5.57e-12	-0.292106	0.901	0.886	1.8e-07
Plcb4	5.92e-12	0.179776	0.497	0.399	1.91e-07
Snrnp70	5.98e-12	-0.278648	0.78	0.794	1.93e-07
Prpf38b	6.43e-12	-0.299639	0.726	0.735	2.08e-07
Mtmr12	6.56e-12	0.243862	0.504	0.41	2.12e-07
Creb3l2	6.84e-12	0.249487	0.568	0.476	2.21e-07
Tasor2	7.29e-12	-0.224574	0.794	0.806	2.35e-07
Trim2	7.88e-12	0.170005	0.77	0.678	2.54e-07
Gpc6	8.19e-12	0.17698	0.807	0.719	2.64e-07
Sgpl1	8.49e-12	0.234445	0.644	0.549	2.74e-07
Xpr1	9.41e-12	0.160905	0.843	0.775	3.04e-07
Sh3d19	9.72e-12	0.129105	0.962	0.926	3.14e-07
Atp6v1a	1.04e-11	0.213614	0.743	0.652	3.34e-07
Ghr	1.04e-11	0.185054	0.893	0.837	3.36e-07
Nxpe3	1.11e-11	0.225814	0.538	0.444	3.59e-07
A1cf	1.14e-11	0.216465	0.543	0.439	3.69e-07
Egln1	1.15e-11	0.436318	0.336	0.259	3.7e-07
Ndufa4	1.17e-11	-0.448863	0.44	0.494	3.78e-07
Larp1b	1.19e-11	0.325065	0.429	0.344	3.85e-07
Gns	1.23e-11	0.186277	0.835	0.761	3.98e-07
Eif3c	1.29e-11	-0.318349	0.634	0.659	4.18e-07
Eya4	1.31e-11	0.398922	0.285	0.209	4.22e-07
Clybl	1.33e-11	0.221792	0.68	0.588	4.3e-07
Gtf2a1	1.35e-11	-0.415656	0.471	0.528	4.36e-07
Mfsd12	1.36e-11	0.281864	0.47	0.379	4.38e-07
Fubp1	1.41e-11	-0.167021	0.941	0.943	4.54e-07
Banp	1.42e-11	0.233634	0.639	0.559	4.59e-07
Filip1l	1.42e-11	0.332568	0.387	0.302	4.59e-07
Hnf4aos	1.47e-11	0.204077	0.595	0.493	4.76e-07
Phlda2	1.65e-11	-0.804291	0.289	0.347	5.31e-07
Dlg5	1.85e-11	0.240003	0.474	0.387	5.98e-07
Tfeb	1.9e-11	0.26019	0.53	0.438	6.15e-07
Tsc22d3	1.98e-11	0.348125	0.241	0.17	6.4e-07
Ubb	2.12e-11	-0.545374	0.389	0.438	6.83e-07
Dcun1d4	2.14e-11	0.208647	0.621	0.529	6.9e-07
Utrn	2.39e-11	0.149477	0.915	0.873	7.73e-07
Atp5g2	2.49e-11	-0.428862	0.434	0.494	8.05e-07
Car7	2.84e-11	0.16557	0.626	0.525	9.16e-07
Fndc3a	3.01e-11	0.157303	0.886	0.832	9.73e-07
Gm49797	3.04e-11	0.174327	0.723	0.638	9.83e-07
Lrrc4	3.54e-11	0.332807	0.436	0.351	1.14e-06
Magi1	3.57e-11	0.149909	0.931	0.892	1.15e-06
Tmem258	3.74e-11	-0.702538	0.197	0.258	1.21e-06
Atp6v0a1	3.84e-11	0.180163	0.882	0.804	1.24e-06
Aftph	4.13e-11	0.180918	0.814	0.728	1.33e-06
Hist1h4d	4.46e-11	-0.599686	0.172	0.236	1.44e-06
Tsc1	4.55e-11	0.28429	0.53	0.451	1.47e-06
Tmem14c	5.01e-11	-0.606468	0.291	0.353	1.62e-06
Klf9	5.24e-11	0.271531	0.436	0.348	1.69e-06
Rtl1	5.55e-11	0.463468	0.277	0.206	1.79e-06
Slc4a1	5.82e-11	-0.991351	0.039	0.078	1.88e-06
Sfmbt1	6.43e-11	0.147971	0.906	0.829	2.07e-06
Pacsin2	7.03e-11	0.171437	0.82	0.738	2.27e-06
Pparg	7.47e-11	-1.36531	0.131	0.186	2.41e-06
Nek7	7.48e-11	0.199383	0.725	0.648	2.42e-06
Greb1l	7.75e-11	0.129355	0.928	0.89	2.5e-06
Arid1b	8.46e-11	0.168088	0.86	0.796	2.73e-06
Cbx7	8.88e-11	0.171663	0.883	0.816	2.87e-06
Slc11a2	9.02e-11	0.259504	0.432	0.346	2.91e-06
Mgrn1	9.91e-11	0.218293	0.554	0.462	3.2e-06
Fkbp2	1e-10	-0.620433	0.285	0.344	3.23e-06
Prrc2c	1.12e-10	-0.118932	0.982	0.97	3.6e-06
Fbp2	1.15e-10	-1.48707	0.025	0.057	3.72e-06
Peak1	1.17e-10	0.21753	0.622	0.537	3.78e-06
Stx8	1.23e-10	0.200089	0.74	0.662	3.97e-06
Zfp516	1.24e-10	0.262711	0.541	0.458	4.01e-06
Mapk14	1.26e-10	0.140936	0.849	0.786	4.08e-06
Map2k6	1.32e-10	0.219668	0.624	0.537	4.27e-06
Rab11fip5	1.32e-10	0.33518	0.282	0.206	4.27e-06
Smad6	1.32e-10	0.287341	0.494	0.414	4.27e-06
Xxylt1	1.35e-10	0.241513	0.528	0.436	4.37e-06
Clcn3	1.36e-10	0.146055	0.925	0.893	4.39e-06
Ndst1	1.41e-10	0.293102	0.41	0.326	4.54e-06
Foxo1	1.41e-10	0.267671	0.513	0.426	4.56e-06
Pag1	1.44e-10	0.197393	0.644	0.551	4.63e-06
Vps13d	1.45e-10	0.229493	0.572	0.49	4.68e-06
Ppp1r21	1.47e-10	0.211164	0.628	0.537	4.74e-06
Fau	1.55e-10	-0.410937	0.689	0.676	5.01e-06
Acaca	1.57e-10	-0.250754	0.812	0.823	5.08e-06
Nipsnap1	1.59e-10	0.225012	0.573	0.474	5.14e-06
Bend7	1.69e-10	0.174698	0.821	0.734	5.45e-06
Spink1	1.77e-10	-0.275755	0.804	0.809	5.72e-06
Camkmt	1.81e-10	0.217664	0.547	0.463	5.84e-06
Cst3	1.94e-10	-0.527584	0.468	0.499	6.28e-06
Plxna2	1.97e-10	0.141667	0.732	0.645	6.37e-06
Cd63	2.03e-10	-0.422657	0.729	0.718	6.56e-06
Ezr	2.08e-10	0.174419	0.869	0.814	6.72e-06
Dkkl1	2.29e-10	-1.32031	0.021	0.05	7.38e-06
Hs2st1	2.33e-10	0.185939	0.793	0.721	7.54e-06
Mras	2.85e-10	0.380134	0.346	0.271	9.2e-06
Ocln	2.9e-10	0.263201	0.416	0.328	9.36e-06
Zhx3	3e-10	0.298145	0.345	0.271	9.69e-06
Pgap1	3.1e-10	0.127924	0.784	0.699	1e-05
Morc4	3.1e-10	0.138995	0.916	0.858	1e-05
Frem2	3.18e-10	0.238999	0.463	0.377	1.03e-05
Atp7b	3.39e-10	0.186094	0.655	0.562	1.1e-05
Lrrc28	3.44e-10	0.195873	0.548	0.457	1.11e-05
Bhmt2	3.48e-10	0.697027	0.13	0.08	1.12e-05
Tec	3.49e-10	0.187207	0.483	0.39	1.13e-05
Rxylt1	3.58e-10	-0.544786	0.328	0.386	1.15e-05
Fndc3b	3.63e-10	0.106873	0.956	0.922	1.17e-05
Tfcp2l1	3.65e-10	0.246099	0.542	0.453	1.18e-05
Olfml1	3.94e-10	-1.07194	0.053	0.093	1.27e-05
Zfp654	4e-10	0.268882	0.559	0.475	1.29e-05
Ppig	4.17e-10	-0.217365	0.77	0.779	1.34e-05
Slc13a3	4.18e-10	0.482797	0.276	0.208	1.35e-05
Tpcn1	4.32e-10	0.146684	0.744	0.654	1.39e-05
Prl6a1	4.34e-10	-1.2339	0.033	0.067	1.4e-05
Cxxc5	4.33e-10	0.272051	0.358	0.279	1.4e-05
Vapa	4.35e-10	0.161851	0.852	0.791	1.4e-05
Gm4890	4.66e-10	-0.610526	0.117	0.172	1.5e-05
Sema6a	4.78e-10	0.133942	0.878	0.799	1.54e-05
Ceacam9	4.89e-10	-0.938614	0.342	0.399	1.58e-05
Lgr4	5.28e-10	0.199615	0.605	0.513	1.71e-05
Greb1	5.5e-10	0.205425	0.617	0.535	1.77e-05
B930036N10Rik	5.87e-10	0.660594	0.111	0.066	1.89e-05
Elf2	5.92e-10	0.195664	0.725	0.653	1.91e-05
Sfmbt2	6.19e-10	0.146659	0.986	0.956	2e-05
Pepd	6.43e-10	0.193448	0.761	0.689	2.08e-05
Zfp395	6.5e-10	0.220447	0.5	0.411	2.1e-05
Gjb3	7.14e-10	-1.10098	0.18	0.233	2.3e-05
Agrn	7.28e-10	0.161457	0.732	0.655	2.35e-05
Gm19951	7.39e-10	0.498117	0.255	0.191	2.39e-05
Hmgb1	7.46e-10	-0.317017	0.63	0.657	2.41e-05
Sec24d	7.59e-10	0.20261	0.614	0.533	2.45e-05
Prdx4	7.83e-10	-0.426734	0.5	0.536	2.53e-05
Pkm	7.91e-10	0.141811	0.736	0.65	2.56e-05
Dnajc12	8.36e-10	0.653688	0.152	0.1	2.7e-05
Nr3c2	8.47e-10	0.178121	0.609	0.517	2.74e-05
Dpm3	8.71e-10	-0.794048	0.091	0.14	2.81e-05
Fbxw11	9.09e-10	0.151466	0.838	0.776	2.94e-05
Cox6a1	9.62e-10	-0.453992	0.413	0.46	3.1e-05
Selenop	1.04e-09	0.164247	0.772	0.685	3.35e-05
Myo6	1.05e-09	0.132425	0.942	0.872	3.4e-05
Igf2bp3	1.1e-09	0.137594	0.954	0.917	3.54e-05
Focad	1.13e-09	0.155033	0.779	0.701	3.65e-05
Cox7c	1.14e-09	-0.379133	0.594	0.614	3.67e-05
Pqlc2	1.15e-09	0.273524	0.412	0.332	3.72e-05
Snrpg	1.17e-09	-0.470789	0.388	0.437	3.79e-05
Tent4a	1.18e-09	0.191826	0.509	0.428	3.81e-05
Nid2	1.19e-09	0.176246	0.723	0.644	3.84e-05
Fam222b	1.22e-09	0.152003	0.77	0.694	3.93e-05
Mb21d2	1.23e-09	0.185634	0.673	0.588	3.96e-05
Ctns	1.26e-09	0.379639	0.302	0.235	4.06e-05
Jarid2	1.27e-09	0.132488	0.93	0.898	4.09e-05
Son	1.27e-09	-0.177973	0.911	0.896	4.11e-05
Usp13	1.44e-09	0.265153	0.34	0.267	4.64e-05
Bclaf3	1.46e-09	-0.500696	0.52	0.55	4.7e-05
Plcg1	1.51e-09	0.277383	0.394	0.317	4.88e-05
Glg1	1.54e-09	0.11396	0.948	0.91	4.96e-05
Rin3	1.54e-09	0.146629	0.721	0.625	4.98e-05
Sipa1l3	1.65e-09	0.12576	0.717	0.616	5.32e-05
Cgn	1.71e-09	0.225376	0.514	0.427	5.51e-05
Sord	1.82e-09	0.15894	0.58	0.493	5.88e-05
Spp2	1.84e-09	-0.419406	0.447	0.507	5.93e-05
Parm1	1.88e-09	-0.831027	0.13	0.181	6.06e-05
Med27	1.89e-09	0.212759	0.6	0.516	6.1e-05
Rptor	1.9e-09	0.147892	0.877	0.824	6.14e-05
Ralgps1	1.99e-09	0.15321	0.696	0.598	6.43e-05
Snx29	2.1e-09	0.207023	0.647	0.568	6.77e-05
Evi5	2.13e-09	0.123576	0.958	0.936	6.88e-05
Prickle2	2.13e-09	0.146484	0.607	0.515	6.89e-05
Nckap5	2.17e-09	0.181092	0.689	0.606	7e-05
Tsc22d1	2.2e-09	0.118671	0.914	0.88	7.09e-05
Mink1	2.22e-09	0.289981	0.402	0.325	7.18e-05
Tmem51	2.26e-09	0.239195	0.521	0.433	7.29e-05
Atf7ip2	2.28e-09	0.141616	0.742	0.647	7.37e-05
Hykk	2.31e-09	0.327721	0.321	0.251	7.47e-05
Stag3	2.43e-09	-0.665831	0.097	0.146	7.83e-05
Anks1	2.46e-09	0.198593	0.717	0.642	7.94e-05
Snx30	2.51e-09	0.158174	0.766	0.694	8.1e-05
Pet100	2.52e-09	-0.732711	0.111	0.161	8.13e-05
2026-03-06	2.52e-09	0.168737	0.792	0.727	8.14e-05
Bsg	2.59e-09	-0.358594	0.724	0.712	8.35e-05
Coro7	2.62e-09	0.186418	0.568	0.484	8.45e-05
Tmem37	2.64e-09	-0.486726	0.484	0.519	8.54e-05
Sertad2	2.8e-09	0.192495	0.653	0.575	9.04e-05
Pex14	2.97e-09	0.150378	0.899	0.848	9.58e-05
Ubash3b	3.07e-09	0.141953	0.702	0.627	9.93e-05
Fut9	3.14e-09	0.489888	0.223	0.163	0.000101221
Ibtk	3.22e-09	0.166999	0.674	0.591	0.000103816
Stat5b	3.31e-09	0.193613	0.625	0.526	0.000107014
Rasal2	3.34e-09	0.152048	0.88	0.826	0.000107829
Trak2	3.34e-09	0.184841	0.729	0.661	0.000107896
Bicra	3.46e-09	0.207003	0.521	0.444	0.00011164
mt-Nd4l	3.49e-09	-0.551847	0.63	0.656	0.000112695
Retreg1	3.56e-09	0.215178	0.404	0.324	0.000115068
Pdia5	3.7e-09	0.156035	0.648	0.553	0.000119376
Gbf1	3.74e-09	0.132903	0.889	0.836	0.000120591
Cebpz	3.74e-09	-0.36856	0.48	0.521	0.000120655
Laptm4b	3.79e-09	0.337815	0.361	0.29	0.00012224
Abhd17c	4.11e-09	0.183568	0.63	0.542	0.000132544
Trabd2b	4.19e-09	0.322004	0.374	0.301	0.000135225
Dock1	4.43e-09	0.178908	0.68	0.611	0.000143057
Rsrc2	4.57e-09	-0.182409	0.821	0.827	0.000147515
Acsl1	4.97e-09	0.203803	0.47	0.387	0.000160512
Rad51b	4.99e-09	0.134674	0.868	0.816	0.000161172
Rsl1d1	5.05e-09	-0.317372	0.591	0.617	0.000163032
Ube2g1	5.22e-09	0.170057	0.763	0.694	0.000168403
Cep128	5.55e-09	0.175601	0.801	0.745	0.000179291
Tspan18	5.73e-09	0.217882	0.509	0.422	0.000184873
Tinagl1	5.98e-09	-0.660336	0.156	0.209	0.000193048
Podxl	6.02e-09	0.132236	0.929	0.885	0.000194361
Ccser2	6.3e-09	0.211279	0.59	0.506	0.000203245
Vti1a	6.4e-09	0.120717	0.92	0.886	0.000206767
Zfp280d	6.88e-09	-0.125399	0.928	0.923	0.000222246
Sgk3	6.94e-09	0.138555	0.897	0.834	0.000224149
Slc25a22	7e-09	0.459611	0.159	0.108	0.000225934
Arhgap10	7.28e-09	0.100414	0.968	0.945	0.000235064
Tbc1d14	7.4e-09	0.216777	0.499	0.418	0.000238815
Tnfrsf25	7.4e-09	1.07373	0.074	0.04	0.000238945
Nav2	7.55e-09	0.22985	0.567	0.489	0.000243693
Sec62	7.58e-09	-0.224031	0.747	0.747	0.000244812
Eri3	7.59e-09	0.186125	0.661	0.578	0.000244999
Smad1	7.83e-09	0.146409	0.699	0.619	0.000252885
Alkbh1	8.26e-09	-0.199703	0.784	0.8	0.000266538
Baz2a	8.32e-09	0.198385	0.595	0.514	0.000268653
Emid1	8.44e-09	0.274579	0.347	0.276	0.000272647
Sufu	8.51e-09	0.182162	0.597	0.518	0.000274601
Papss1	8.58e-09	0.25589	0.443	0.366	0.000276915
Napa	8.78e-09	0.247225	0.401	0.325	0.000283466
Atp2b1	9.19e-09	0.111152	0.959	0.931	0.000296849
Grb14	9.55e-09	0.598894	0.168	0.117	0.000308193
Ppib	9.86e-09	-0.423076	0.676	0.656	0.000318311
Pcyt2	9.95e-09	0.190117	0.468	0.389	0.000321388
Scfd2	9.98e-09	0.158299	0.708	0.628	0.000322332
Cfl2	1e-08	-0.353153	0.474	0.521	0.000323089
Agfg1	1.03e-08	0.131687	0.896	0.849	0.000331272
Atp6v0e	1.04e-08	-0.374739	0.489	0.524	0.000335953
Kdm2a	1.05e-08	0.126891	0.825	0.779	0.000337983
Mcph1	1.11e-08	0.125584	0.865	0.807	0.000359032
Lin52	1.11e-08	0.153749	0.813	0.739	0.000359041
Uvrag	1.12e-08	0.123963	0.879	0.823	0.000362651
Gipc2	1.17e-08	0.143295	0.779	0.69	0.000378
Ctif	1.2e-08	0.279865	0.401	0.332	0.000388809
Glul	1.22e-08	0.223324	0.604	0.529	0.000393569
Rnf169	1.23e-08	0.139123	0.816	0.743	0.000396501
Emb	1.26e-08	0.101963	0.991	0.986	0.000406977
1700019D03Rik	1.31e-08	0.250215	0.535	0.461	0.000423021
Optn	1.34e-08	0.210272	0.487	0.414	0.000432176
Smoc1	1.36e-08	0.179806	0.727	0.667	0.000439192
Slc35f6	1.36e-08	0.243367	0.436	0.363	0.000439368
Clic4	1.39e-08	0.133415	0.873	0.813	0.000447649
Trio	1.4e-08	0.102659	0.944	0.911	0.000453406
Zfp148	1.45e-08	0.120067	0.921	0.881	0.000468396
Lrig2	1.46e-08	0.172563	0.692	0.612	0.000471838
Gm12940	1.51e-08	0.173328	0.391	0.314	0.000488733
Snx13	1.54e-08	0.185132	0.674	0.594	0.000497731
Ablim1	1.58e-08	0.173435	0.664	0.588	0.000510051
Ppargc1b	1.59e-08	0.176063	0.497	0.417	0.000512448
Fam110b	1.63e-08	0.18656	0.465	0.389	0.000526124
Fnbp1l	1.65e-08	0.141377	0.772	0.705	0.000532327
Hist1h1e	1.65e-08	-0.616204	0.186	0.239	0.000533233
Aldh7a1	1.72e-08	0.152966	0.821	0.76	0.000555053
Phf21b	1.78e-08	0.341476	0.255	0.192	0.00057315
Lmo7	1.84e-08	0.147263	0.618	0.53	0.000594655
Sema5a	1.87e-08	0.21162	0.545	0.467	0.000602657
Gm11867	1.92e-08	1.12612	0.06	0.03	0.000620331
Sfxn5	1.99e-08	0.2103	0.491	0.415	0.000640954
Camkk2	2e-08	0.159505	0.576	0.494	0.00064552
Prl2c3	2.02e-08	0.227014	0.543	0.48	0.000650773
Cltc	2.02e-08	0.116064	0.978	0.957	0.000652085
Fto	2.09e-08	0.113599	0.928	0.9	0.000673965
Lpar1	2.11e-08	0.132291	0.834	0.747	0.000682586
Arid1a	2.12e-08	0.122502	0.834	0.768	0.000685507
Lonrf3	2.14e-08	-1.194	0.023	0.049	0.000690643
Nkain3	2.17e-08	0.280407	0.362	0.293	0.000700099
Mif	2.18e-08	-0.412047	0.508	0.532	0.000705073
Abcc5	2.28e-08	0.125811	0.884	0.822	0.000734951
Prl7d1	2.35e-08	-1.09909	0.084	0.125	0.000757873
Esf1	2.35e-08	-0.245829	0.668	0.685	0.000759108
Arid3b	2.42e-08	0.162839	0.684	0.609	0.000781074
AC149090.1	2.45e-08	-0.274682	0.792	0.792	0.000792574
Snx7	2.49e-08	0.196378	0.453	0.374	0.000804719
Abca3	2.56e-08	0.173398	0.691	0.606	0.000826483
AC171003.1	2.64e-08	1.1435	0.058	0.028	0.000851077
Zc3h7a	2.7e-08	0.140512	0.713	0.636	0.000871205
Hnrnpa2b1	2.83e-08	-0.145518	0.932	0.932	0.000914815
Dvl1	2.93e-08	0.259253	0.42	0.35	0.000947092
Tbx3	2.95e-08	0.20643	0.519	0.439	0.000951371
Itgav	2.99e-08	0.159309	0.588	0.509	0.000965121
Mcu	3.02e-08	0.122637	0.887	0.824	0.000973841
Pla2g5	3.09e-08	0.755046	0.066	0.035	0.000997373
Tmem263	3.19e-08	0.21831	0.374	0.302	0.00102914
Galntl6	3.29e-08	0.24884	0.431	0.361	0.00106115
Esrrg	3.69e-08	0.218828	0.582	0.501	0.00119029
Plxnb2	3.87e-08	0.221775	0.422	0.351	0.00124854
Pdzrn3	4e-08	0.15203	0.693	0.617	0.00129155
Bbs9	4.04e-08	0.2476	0.52	0.447	0.00130358
Clock	4.05e-08	0.167645	0.753	0.693	0.00130663
Gm29266	4.41e-08	-0.825892	0.094	0.136	0.0014253
Slc38a9	4.48e-08	0.127398	0.804	0.724	0.00144748
Epc1	4.66e-08	0.141717	0.768	0.703	0.00150432
Herc3	4.66e-08	0.113315	0.806	0.728	0.00150531
Parvb	4.68e-08	0.172143	0.466	0.387	0.00150961
Tnfaip8l3	4.86e-08	0.44998	0.176	0.126	0.00157006
Enox2	4.93e-08	0.153879	0.616	0.535	0.00159273
Mrps33	5.04e-08	-0.542522	0.181	0.232	0.00162619
Cobll1	5.1e-08	0.101938	0.939	0.886	0.00164498
Tspan9	5.36e-08	0.120733	0.828	0.747	0.00173113
Ncoa3	5.42e-08	0.176289	0.628	0.557	0.00175068
Fmnl2	5.62e-08	0.129395	0.883	0.818	0.00181354
Notch2	5.63e-08	0.150018	0.687	0.61	0.0018181
Tmem150a	5.67e-08	0.174379	0.639	0.552	0.00183069
Pcyt1a	5.89e-08	0.210721	0.415	0.343	0.00190231
Fign	5.92e-08	0.209563	0.425	0.353	0.00190973
Clec16a	6.04e-08	0.174516	0.465	0.394	0.00195141
Kmt2d	6.14e-08	0.150212	0.528	0.451	0.00198383
Gpr39	6.24e-08	0.178337	0.543	0.467	0.00201393
Clasp1	6.29e-08	0.152273	0.721	0.647	0.00202911
2900026A02Rik	6.43e-08	0.222327	0.374	0.305	0.00207604
Arid3c	6.84e-08	1.60888	0.03	0.01	0.00220756
Lnx1	6.9e-08	0.137291	0.507	0.425	0.00222642
Vps26a	6.94e-08	0.163744	0.717	0.64	0.00224024
Atp6v1b2	6.94e-08	0.14669	0.681	0.601	0.00224213
Snap23	6.95e-08	0.165648	0.681	0.613	0.00224227
Dtymk	7.05e-08	-0.371424	0.435	0.485	0.00227573
Fbln1	7.1e-08	0.197289	0.625	0.547	0.00229164
Trap1a	7.13e-08	-0.418544	0.579	0.587	0.00230177
Gatad2a	7.2e-08	0.139261	0.871	0.822	0.00232589
Cotl1	7.45e-08	0.174433	0.607	0.53	0.00240498
Usp33	7.54e-08	0.165697	0.717	0.63	0.00243586
Jam3	7.81e-08	0.296062	0.288	0.224	0.00252251
Atraid	7.87e-08	-0.531225	0.209	0.26	0.00253968
Zranb2	7.93e-08	-0.210947	0.777	0.776	0.00255922
Arl13b	8.07e-08	0.232001	0.342	0.275	0.00260561
Myorg	8.17e-08	0.566992	0.177	0.129	0.00263633
Snrpe	8.33e-08	-0.372005	0.385	0.432	0.00269053
Rab3gap2	8.56e-08	0.171629	0.554	0.481	0.00276249
Pex19	8.83e-08	0.29893	0.313	0.25	0.00285124
Neu1	9.08e-08	0.173186	0.62	0.537	0.00293275
Prkaa2	9.89e-08	0.116625	0.455	0.374	0.0031916
Atp1b1	1.01e-07	0.110019	0.867	0.78	0.00325531
Slc34a3	1.01e-07	0.605925	0.094	0.058	0.00326898
Hsd3b6	1.01e-07	0.350461	0.249	0.192	0.00327563
Itpr3	1.02e-07	0.202478	0.417	0.348	0.00328297
2900093K20Rik	1.05e-07	-0.556867	0.14	0.188	0.00337613
Adcy7	1.06e-07	-0.787428	0.109	0.152	0.00343503
Ank	1.07e-07	0.146179	0.651	0.565	0.00343838
Yif1a	1.08e-07	-0.691327	0.102	0.144	0.00347858
Grik1	1.09e-07	0.797421	0.074	0.042	0.00352103
Uba52	1.12e-07	-0.445635	0.286	0.336	0.00360764
Tmc7	1.12e-07	0.406183	0.18	0.13	0.00361294
Ubxn1	1.18e-07	-0.513616	0.247	0.296	0.00379991
Uhrf1bp1l	1.21e-07	0.15514	0.758	0.69	0.0039116
Sema3c	1.22e-07	0.45544	0.134	0.091	0.00393708
Hist1h4c	1.23e-07	-0.998534	0.032	0.059	0.00395507
Trappc9	1.25e-07	0.162509	0.675	0.599	0.00404621
Scpep1	1.27e-07	0.160194	0.634	0.556	0.00410301
Cln6	1.3e-07	-0.48421	0.154	0.205	0.0041973
Nop56	1.33e-07	-0.246955	0.7	0.719	0.00430786
Extl1	1.36e-07	-1.01615	0.034	0.063	0.00438467
Wasf2	1.36e-07	0.16844	0.756	0.687	0.00439223
Bcs1l	1.36e-07	-0.635811	0.102	0.144	0.00439355
Gng5	1.4e-07	-0.468797	0.245	0.297	0.00451348
Clic5	1.41e-07	0.165982	0.453	0.379	0.00453842
Elmo1	1.41e-07	0.179527	0.564	0.49	0.00454929
Cnksr3	1.51e-07	0.330608	0.283	0.225	0.00486455
Brd4	1.51e-07	0.117371	0.934	0.896	0.00488761
Fam193b	1.58e-07	0.191248	0.493	0.421	0.00510159
Epb41l5	1.59e-07	0.140326	0.754	0.678	0.00512887
Ttc7b	1.66e-07	0.134146	0.741	0.668	0.00536445
Wwox	1.73e-07	0.156076	0.732	0.668	0.00559042
Hist1h3e	1.82e-07	-0.978775	0.061	0.096	0.00586111
P3h2	1.85e-07	0.102306	0.697	0.615	0.00596521
Apoc3	1.86e-07	-0.626958	0.092	0.133	0.00601677
BC031181	1.88e-07	-0.392454	0.38	0.426	0.00607538
Airn	1.96e-07	0.101552	0.966	0.926	0.00632422
Gjb5	1.98e-07	-0.962255	0.12	0.162	0.0064062
B230317F23Rik	2e-07	-0.862079	0.038	0.068	0.00645597
Eif3j1	2.01e-07	-0.183915	0.753	0.766	0.00647327
Arhgap17	2.01e-07	0.128934	0.829	0.76	0.00647476
Pip5k1c	2.09e-07	0.167929	0.522	0.448	0.00674672
Epb41l4b	2.1e-07	0.2009	0.44	0.367	0.00677115
Akt2	2.12e-07	0.214203	0.393	0.326	0.0068388
Hspe1	2.15e-07	-0.314211	0.55	0.573	0.00692876
Tmprss2	2.18e-07	0.11477	0.782	0.708	0.007041
Slc7a8	2.19e-07	0.137196	0.765	0.687	0.00706511
Knop1	2.27e-07	-0.364273	0.462	0.498	0.007319
Cdk12	2.27e-07	-0.157025	0.909	0.901	0.00732273
Rgcc	2.34e-07	-1.03623	0.033	0.06	0.00754063
Wwc2	2.34e-07	0.112595	0.914	0.868	0.00756923
Ehd1	2.37e-07	0.166	0.492	0.414	0.00766049
Lrrc75aos2	2.38e-07	0.803867	0.06	0.032	0.00768656
Tmem165	2.4e-07	-0.209959	0.755	0.766	0.00776152
Ndufa3	2.45e-07	-0.625701	0.171	0.219	0.00789862
Edf1	2.49e-07	-0.549112	0.19	0.238	0.00802456
Hist2h2ac	2.5e-07	-0.793841	0.063	0.098	0.0080611
Ip6k1	2.51e-07	0.132193	0.639	0.557	0.00811143
Ccdc93	2.52e-07	0.144484	0.575	0.494	0.00814963
Igsf11	2.56e-07	0.25726	0.312	0.251	0.00825301
Elob	2.59e-07	-0.508262	0.275	0.323	0.00837246
Psg29	2.62e-07	0.302092	0.288	0.228	0.008457
Elf5	2.7e-07	-1.40521	0.022	0.045	0.0087213
Eef1b2	2.71e-07	-0.284005	0.652	0.658	0.008758
Kdm5b	2.93e-07	0.210497	0.554	0.495	0.00944965
Ube2d1	2.94e-07	0.274026	0.299	0.241	0.00948845
Ski	2.94e-07	0.137987	0.686	0.601	0.0094984
Inpp5f	3.08e-07	0.117629	0.811	0.752	0.00993225
Polr3d	3.1e-07	-0.561075	0.176	0.225	0.0100049
Spock1	3.17e-07	0.365139	0.188	0.138	0.010231
Desi2	3.24e-07	0.127295	0.752	0.679	0.0104671
Zfx	3.36e-07	0.142865	0.828	0.771	0.0108583
Map2k1	3.42e-07	0.120036	0.738	0.669	0.0110456
Pdzk1	3.42e-07	0.105008	0.646	0.565	0.011052
Tra2b	3.46e-07	-0.14509	0.912	0.907	0.0111818
Fryl	3.48e-07	0.137879	0.694	0.626	0.011229
Kmt2e	3.53e-07	0.14704	0.756	0.695	0.0114066
Sgpp2	3.58e-07	0.15013	0.613	0.533	0.011542
Cers6	3.63e-07	0.141264	0.694	0.625	0.0117163
Trpm6	3.74e-07	0.110108	0.73	0.643	0.0120611
Selenot	3.74e-07	0.147982	0.749	0.67	0.0120815
BC005561	3.75e-07	-0.262479	0.677	0.696	0.0121218
Sypl	3.85e-07	0.161096	0.766	0.69	0.0124168
C530008M17Rik	3.86e-07	0.217449	0.373	0.308	0.0124523
Fbxo21	3.93e-07	0.175319	0.542	0.47	0.0126931
Lpcat3	3.98e-07	0.130203	0.726	0.654	0.0128467
Gapdh	4e-07	-0.410866	0.515	0.531	0.0128987
Pde3a	4.09e-07	0.132522	0.759	0.679	0.013192
Tmsb10	4.17e-07	-0.464014	0.361	0.405	0.0134659
Mapkap1	4.18e-07	0.115017	0.857	0.796	0.0134956
Abcc4	4.21e-07	0.10511	0.832	0.773	0.0135985
Znrf2	4.22e-07	0.163539	0.612	0.542	0.0136314
Cox7a2	4.22e-07	-0.451732	0.353	0.396	0.0136359
Lsm7	4.31e-07	-0.475887	0.233	0.281	0.0139021
Snx3	4.42e-07	0.13961	0.87	0.816	0.0142688
Mtus1	4.45e-07	0.107635	0.855	0.785	0.014352
Slc16a13	4.57e-07	0.422199	0.255	0.203	0.0147537
Hells	4.57e-07	-0.227243	0.693	0.711	0.0147632
Fam117b	4.62e-07	0.19888	0.516	0.449	0.0149051
Snx25	4.66e-07	0.12656	0.685	0.603	0.0150382
Dcaf6	4.7e-07	0.13134	0.66	0.581	0.0151651
Tbc1d20	4.81e-07	0.292124	0.301	0.242	0.0155291
Snx27	5.11e-07	0.137222	0.857	0.798	0.0165117
Ppp2r5e	5.13e-07	0.12801	0.756	0.709	0.0165546
Cdca2	5.13e-07	0.155041	0.729	0.66	0.016559
Abtb2	5.38e-07	0.125103	0.557	0.474	0.01738
Bola2	5.42e-07	-0.543992	0.127	0.171	0.0174952
Mrpl17	5.5e-07	-0.607794	0.136	0.179	0.0177607
Bmpr1a	5.69e-07	0.150111	0.873	0.835	0.0183754
Cdyl2	5.7e-07	0.176057	0.369	0.302	0.0183959
Shroom2	5.91e-07	0.151906	0.729	0.659	0.0190853
Hsp90aa1	6.03e-07	-0.20762	0.974	0.959	0.0194627
Lrig1	6.03e-07	0.269666	0.351	0.289	0.0194783
Zmym2	6.42e-07	0.144334	0.803	0.747	0.0207415
Rnasek	6.48e-07	-0.478142	0.322	0.364	0.0209331
Ppwd1	6.75e-07	-0.328694	0.533	0.564	0.0217895
Rhoq	6.75e-07	0.289046	0.287	0.23	0.0217973
Aldh18a1	6.84e-07	0.182313	0.401	0.336	0.022092
Dnttip2	6.91e-07	-0.483089	0.347	0.386	0.022298
Calm1	7.37e-07	-0.329283	0.563	0.574	0.0237979
Plxna1	7.5e-07	0.254932	0.272	0.215	0.0242114
Cenpp	7.54e-07	0.124197	0.882	0.846	0.0243378
Neurl1a	7.56e-07	0.499753	0.107	0.07	0.0244188
Myl6	7.58e-07	-0.390995	0.389	0.423	0.0244588
Gm43449	7.58e-07	0.220182	0.352	0.29	0.0244856
Smc1a	7.65e-07	-0.232546	0.637	0.652	0.0246838
Celsr1	7.66e-07	0.40112	0.195	0.148	0.0247461
Sorl1	7.67e-07	0.235776	0.41	0.348	0.0247489
Tmem208	7.78e-07	-0.375489	0.37	0.412	0.0251324
1810013L24Rik	7.81e-07	0.132299	0.599	0.524	0.0252044
Kmt2c	8.01e-07	0.115096	0.926	0.878	0.0258738
mt-Nd3	8.42e-07	-0.416246	0.902	0.884	0.0271772
Fgfbp1	8.64e-07	-1.69995	0.028	0.051	0.0278975
Camsap3	9.05e-07	0.25334	0.291	0.233	0.0292193
Cdkal1	9.17e-07	0.122409	0.871	0.835	0.0296106
Lrba	9.19e-07	0.132814	0.877	0.815	0.0296619
Ap3d1	9.28e-07	0.138803	0.543	0.469	0.0299705
Dmgdh	9.53e-07	0.419465	0.143	0.101	0.030752
Nenf	9.58e-07	-0.747812	0.105	0.143	0.0309405
4930404N11Rik	9.7e-07	0.449865	0.135	0.094	0.0313234
Gm11884	9.85e-07	-2.19638	0.004	0.017	0.0317997
Gm20682	1.03e-06	0.743435	0.059	0.033	0.0333411
Hist1h4h	1.05e-06	-1.0023	0.032	0.058	0.0338964
Myh6	1.05e-06	0.984325	0.046	0.023	0.0339975
Maf	1.05e-06	0.109974	0.785	0.704	0.0339994
Rsf1	1.08e-06	0.133982	0.786	0.72	0.0350148
Mir17hg	1.09e-06	-0.320284	0.507	0.537	0.0352784
Cox7b	1.11e-06	-0.31021	0.455	0.493	0.0357271
Cyp11a1	1.12e-06	0.290737	0.284	0.228	0.0361506
E130308A19Rik	1.14e-06	0.161223	0.535	0.467	0.0367975
Rhox9	1.16e-06	-0.52531	0.124	0.166	0.0373809
Steap2	1.2e-06	0.167082	0.427	0.359	0.0388681
Pxdn	1.22e-06	0.196744	0.522	0.456	0.0393644
Fggy	1.22e-06	0.201363	0.411	0.347	0.0395271
Acvr1	1.23e-06	0.12598	0.549	0.472	0.0395567
Vrtn	1.23e-06	1.21834	0.034	0.015	0.0397977
Aqp8	1.26e-06	0.291541	0.261	0.206	0.0406852
Ntn1	1.3e-06	0.132829	0.396	0.328	0.0419146
Sco2	1.31e-06	-0.680299	0.084	0.119	0.042168
Efr3a	1.32e-06	0.166205	0.63	0.56	0.0427596
Bclaf1	1.34e-06	-0.134796	0.884	0.882	0.0432518
Ndufc2	1.36e-06	-0.447732	0.264	0.311	0.0439478
Eps15l1	1.38e-06	0.168101	0.679	0.621	0.0445359
Shf	1.38e-06	0.267594	0.217	0.167	0.0446005
Ptges3	1.38e-06	-0.186552	0.762	0.766	0.0446701
Bcr	1.39e-06	0.118047	0.718	0.653	0.0448404
Rbm47	1.41e-06	0.124652	0.911	0.86	0.0454768
Ak4	1.42e-06	0.32871	0.203	0.157	0.0458009
Mapk8	1.43e-06	0.124115	0.701	0.633	0.046023
Ndufb8	1.44e-06	-0.437653	0.191	0.236	0.0465943
D10Wsu102e	1.46e-06	0.149612	0.714	0.648	0.0470196
Cds2	1.48e-06	0.186566	0.44	0.375	0.0479342
Slc22a14	1.49e-06	-0.512917	0.299	0.344	0.047966
Rab26os	1.49e-06	-0.644959	0.128	0.17	0.0480733
Gm19967	1.51e-06	0.198587	0.221	0.169	0.0486612
Banf1	1.55e-06	-0.504749	0.155	0.199	0.0499114

[truncated: 20 more sheets: First heart field, Forebrain_midbrain, Fusing epithelium, Gut, Hematoendothelial progenitors, Hindbrain, Mixed Mesoderm, Neural crest, Neuromesodermal progenitors, Paraxial mesoderm A, Paraxial mesoderm B, Parietal endoderm, Parietal trophoblast giant cell, Placodal area, Pre-epidermal keratinocytes, Primitive erythroid cells, Sinusoidal trophoblast giant ce, Somatic mesoderm, Spinal cord, Splanchnic mesoderm]
