# Supplementary material for: Maternal obesity remodels nutrient transport transcriptional programs in early mouse embryonic and extraembryonic cell lineages
Source: Mol Metab. 2026 Apr 30;108:102375. doi: 10.1016/j.molmet.2026.102375 (PMC13188144; doi:10.1016/j.molmet.2026.102375)
Supplement: Multimedia component 4 [file mmc4.xlsx]

## Sheet: Extraembryonic visceral endo
Closest Gene	Closest Gene Coordinate	Query Coordinate	Distance	Accesibility Log2 change	Accesibility adjusted P value
Zbtb7c	chr18-75820366-75900547	chr18-75858967-75860450	0	-1.22506	1.98604e-09
Stra6	chr9-58079466-58079510	chr9-58078700-58080339	0	-1.21777	1.22229e-08
Tcl1b2	chr12-105146014-105146186	chr12-105109443-105110651	35362	-1.15231	3.48798e-07
Lipg	chr18-74939322-74941316	chr18-74899538-74900767	38554	-1.05061	1.71505e-06
Fblim1	chr4-141605921-141606096	chr4-141605246-141606356	0	-1.02597	1.14598e-05
Plekha2	chr8-25072056-25102033	chr8-25087427-25088002	0	-0.980121	2.31115e-05
Psd4	chr2-24367803-24394021	chr2-24378053-24379296	0	-0.960046	2.32864e-05
Sin3b	chr8-72725691-72731080	chr8-72729866-72730743	0	-0.946606	3.02099e-05
Gm572	chr4-148671429-148671572	chr4-148674591-148675310	3018	-0.918014	4.10092e-05
Krt7	chr15-101412474-101412779	chr15-101411806-101412594	0	-0.912153	4.7534e-05
1700016C15Rik	chr1-177729814-177729961	chr1-177708360-177709137	20676	-0.903476	5.76671e-05
Bag5	chr12-111709488-111710043	chr12-111698276-111698729	10758	-0.89511	0.000136622
Gjb5	chr4-127358026-127358181	chr4-127359598-127360405	1416	-0.87429	0.000140809
Cfap53	chr18-74329503-74359522	chr18-74347316-74348898	0	-0.855141	0.000205613
Bin2	chr15-100644741-100645536	chr15-100644707-100645663	0	-0.85263	0.000267371
Npepl1	chr2-174116194-174119392	chr2-174116767-174117433	0	-0.84938	0.000280758
C330018D20Rik	chr18-56975334-56975368	chr18-57029382-57030635	54013	-0.848474	0.000326
Pltp	chr2-164857584-164857711	chr2-164859541-164860151	1829	-0.840885	0.000382246
Zfp362	chr4-128806012-128806045	chr4-128838880-128840728	32834	-0.81457	0.000676136
Chsy1	chr7-66172422-66173798	chr7-66199079-66199800	25280	-0.807988	0.000894492
Fam168a	chr7-100706635-100706893	chr7-100699487-100700511	6123	-0.806388	0.00108361
Fcsk	chr8-110890468-110890569	chr8-110889921-110890634	0	-0.801709	0.00138648
Arap1	chr7-101361477-101361634	chr7-101361184-101362174	0	-0.760834	0.00152518
Bsn	chr9-108105000-108105808	chr9-108104573-108105711	0	-0.738844	0.00219113
Vmac	chr17-56715623-56715732	chr17-56715483-56715874	0	-0.733174	0.00228634
Ppp1r9b	chr11-95004561-95004790	chr11-95003863-95004682	0	-0.719023	0.00378313
Fbxo2	chr4-148166100-148166424	chr4-148192516-148193254	26091	-0.717028	0.00387885
Myc	chr15-61989909-61990374	chr15-62060008-62060998	69633	-0.715258	0.00512478
Prkcz	chr4-155300930-155301015	chr4-155300143-155301638	0	-0.706162	0.00584422
Irx2	chr13-72628820-72629313	chr13-72608519-72610671	18148	-0.679728	0.00682761
Tmigd3	chr3-105871012-105914169	chr3-105892100-105894907	0	-0.666818	0.00780847
Iffo2	chr4-139575598-139603212	chr4-139589439-139590954	0	-0.653524	0.00999516
Cdc5l	chr17-45391884-45392199	chr17-45297682-45299022	92861	-0.651092	0.0100251
N4bp2	chr5-65763521-65763590	chr5-65746702-65747567	15953	-0.648736	0.0105753
Trim7	chr11-48845442-48845547	chr11-48845155-48846576	0	-0.646507	0.0156058
Ttll1	chr15-83483769-83484183	chr15-83473796-83474705	9063	-0.621994	0.0183062
Adgrl2	chr3-148990440-148990555	chr3-149116461-149117871	125905	-0.60513	0.0183341
Ttc7	chr17-87370662-87379848	chr17-87375268-87376594	0	-0.567765	0.0211882
Tmem184b	chr15-79369898-79369926	chr15-79369177-79370587	0	-0.514683	0.0215988
Plet1	chr9-50494525-50494746	chr9-50470195-50471783	22741	-0.498833	0.0225337
Kndc1	chr7-139937992-139938149	chr7-139936766-139938638	0	-0.486089	0.0230026
Tmc8	chr11-117791443-117791601	chr11-117790164-117791511	0	-0.376297	0.0319481
Pcbp3	chr10-76961748-76961887	chr10-76961223-76962469	0	-0.2952	0.0342438
Eif5a	chr11-69921024-69921085	chr11-69920336-69921997	0	-0.176427	0.0386099
Tmem160	chr7-16452779-16453170	chr7-16451576-16452409	369	0.641833	0.0426093
Atp2b1	chr10-98914406-98914793	chr10-98840020-98840957	73448	0.755592	0.0476181
Cfc1	chr1-34535648-34535955	chr1-34533111-34533499	2148	1.03085	0.0476727
Ttc39a	chr4-109407210-109415986	chr4-109410570-109410877	0	1.16925	0.0480056

## Sheet: Parietal trophoblast giant cell
Closest Gene	Closest Gene Coordinate	Query Coordinate	Distance	Accesibility Log2 change	Accesibility adjusted P value
Rps20	chr4-3831334-3834500	chr4-3826271-3827096	4237	-0.994019	0.000318291
Lyn	chr4-3758323-3780912	chr4-3777003-3777649	0	-0.475083	0.0026818
Trnau1ap	chr4-132311763-132311869	chr4-132308239-132309030	2732	-0.461134	0.0038306
Zfp64	chr2-168955119-168955587	chr2-168969594-168970547	14006	-0.438893	0.00401651
Slc38a8	chr8-119487421-119492244	chr8-119488203-119488876	0	-0.409563	0.0054653
Cdc42bpb	chr12-111377097-111377718	chr12-111385562-111387455	7843	-0.369635	0.0116218
Tfap2c	chr2-172551057-172551221	chr2-172550313-172551213	0	-0.33907	0.0122431
Shroom1	chr11-53457205-53457341	chr11-53453955-53454317	2887	-0.330755	0.0148555
Nol10	chr12-17429235-17430095	chr12-17449897-17450443	19801	-0.308469	0.015611
Sall4	chr2-168767708-168767943	chr2-168819964-168821092	52020	-0.308091	0.0179202
Rhob	chr12-8499042-8499632	chr12-8498660-8500487	0	-0.304972	0.025662
Mc1r	chr8-123408458-123410744	chr8-123409616-123410352	0	-0.302168	0.0268306
Myc	chr15-61989909-61990374	chr15-62054854-62055510	64479	-0.285127	0.0275884
Prex1	chr2-166713515-166713832	chr2-166729605-166730887	15772	-0.26844	0.0277575
Tbx20	chr9-24773719-24774303	chr9-24910886-24911908	136582	-0.267905	0.0302188
Myh9	chr15-77841957-77842047	chr15-77841157-77842788	0	-0.258967	0.0366693
5031439G07Rik	chr15-84988510-84988551	chr15-85001139-85002684	12587	-0.258397	0.0383581
Baiap2	chr11-119943195-119943248	chr11-119942224-119943572	0	-0.244582	0.0445069
Pef1	chr4-130121168-130121441	chr4-130120434-130122074	0	-0.236307	0.0459344
Aqp8	chr7-123462291-123462458	chr7-123455087-123455731	6559	-0.233828	0.0494306

## Sheet: Extraembryonic component 
Closest Gene	Closest Gene Coordinate	Query Coordinate	Distance	Accesibility Log2 change	Accesibility adjusted P value
Fam129b	chr2-32905900-32909848	chr2-32906236-32907713	0	-1.27078	0.0316357
Rapgef2	chr3-79215028-79286463	chr3-79244260-79245113	0	-2.04134	0.0396259

## Sheet: Forebrain_midbrain
Closest Gene	Closest Gene Coordinate	Query Coordinate	Distance	Accesibility Log2 change	Accesibility adjusted P value
Nr2f1	chr13-78198120-78199757	chr13-78936010-78936743	736252	-1.2695	0.0109562

## Sheet: Spinal Cord
Closest Gene	Closest Gene Coordinate	Query Coordinate	Distance	Accesibility Log2 change	Accesibility adjusted P value
Gtpbp4	chr13-8995949-8996083	chr13-9011587-9012222	15503	0.789815	0.0061657
